# Supplementary material for: Complexity of crack front geometry enhances toughness of brittle solids
Source: Nat Phys. 2024 Mar 22;20(6):1009–14. doi: 10.1038/s41567-024-02435-x (PMC11178495; doi:10.1038/s41567-024-02435-x)
Supplement: Supplementary file 4 — Surfaces in panel a, source data for mean and error of all points in b. [file 41567_2024_2435_MOESM4_ESM.xlsx]

## Sheet: Fig 3a
Gc=9.45Jm-2				Gc=4.91Jm-2
W_um	z_um	Gamma_app_Jm-2		W_um	z_um	Gamma_app_Jm-2
-1102.54	4.28	9.25977		-854.262	4.28	4.70825
-1092.54	4.28	9.25784		-844.262	4.28	4.71113
-1082.54	4.28	9.25617		-834.262	4.28	4.71252
-1072.54	4.28	9.25476		-824.262	4.28	4.71272
-1062.54	4.28	9.25287		-814.262	4.28	4.71207
-1052.54	4.28	9.25044		-804.262	4.28	4.71134
-1042.54	4.28	9.24806		-794.262	4.28	4.71026
-1032.54	4.28	9.24574		-784.262	4.28	4.70949
-1022.54	4.28	9.24405		-774.262	4.28	4.70851
-1012.54	4.28	9.2431		-764.262	4.28	4.70714
-1002.54	4.28	9.24233		-754.262	4.28	4.70533
-992.535	4.28	9.24175		-744.262	4.28	4.70343
-982.535	4.28	9.24192		-734.262	4.28	4.70169
-972.535	4.28	9.24865		-724.262	4.28	4.69942
-962.535	4.28	9.25778		-714.262	4.28	4.69697
-952.535	4.28	9.26943		-704.262	4.28	4.69428
-942.535	4.28	9.27913		-694.262	4.28	4.69108
-932.535	4.28	9.29245		-684.262	4.28	4.6887
-922.535	4.28	9.30373		-674.262	4.28	4.68558
-912.535	4.28	9.31773		-664.262	4.28	4.68203
-902.535	4.28	9.33027		-654.262	4.28	4.67839
-892.535	4.28	9.34496		-644.262	4.28	4.67459
-882.535	4.28	9.3561		-634.262	4.28	4.67189
-872.535	4.28	9.3699		-624.262	4.28	4.66914
-862.535	4.28	9.3813		-614.262	4.28	4.66585
-852.535	4.28	9.3947		-604.262	4.28	4.66217
-842.535	4.28	9.40383		-594.262	4.28	4.65774
-832.535	4.28	9.41474		-584.262	4.28	4.65443
-822.535	4.28	9.42306		-574.262	4.28	4.65007
-812.535	4.28	9.43234		-564.262	4.28	4.64616
-802.535	4.28	9.43952		-554.262	4.28	4.64274
-792.535	4.28	9.44627		-544.262	4.28	4.63949
-782.535	4.28	9.45369		-534.262	4.28	4.63483
-772.535	4.28	9.45852		-524.262	4.28	4.62853
-762.535	4.28	9.46373		-514.262	4.28	4.62141
-752.535	4.28	9.46783		-504.262	4.28	4.61468
-742.535	4.28	9.47264		-494.262	4.28	4.60813
-732.535	4.28	9.47545		-484.262	4.28	4.60264
-722.535	4.28	9.47737		-474.262	4.28	4.5974
-712.535	4.28	9.4789		-464.262	4.28	4.5908
-702.535	4.28	9.48257		-454.262	4.28	4.58235
-692.535	4.28	9.48642		-444.262	4.28	4.57483
-682.535	4.28	9.48936		-434.262	4.28	4.56443
-672.535	4.28	9.49281		-424.262	4.28	4.5542
-662.535	4.28	9.49825		-414.262	4.28	4.54492
-652.535	4.28	9.50185		-404.262	4.28	4.53641
-642.535	4.28	9.50621		-394.262	4.28	4.52922
-632.535	4.28	9.50892		-384.262	4.28	4.52073
-622.535	4.28	9.51253		-374.262	4.28	4.5123
-612.535	4.28	9.51366		-364.262	4.28	4.50293
-602.535	4.28	9.51638		-354.262	4.28	4.49264
-592.535	4.28	9.5187		-344.262	4.28	4.48213
-582.535	4.28	9.51834		-334.262	4.28	4.47282
-572.535	4.28	9.51732		-324.262	4.28	4.46599
-562.535	4.28	9.51374		-314.262	4.28	4.45752
-552.535	4.28	9.50944		-304.262	4.28	4.44906
-542.535	4.28	9.50389		-294.262	4.28	4.44065
-532.535	4.28	9.49527		-284.262	4.28	4.4255
-522.535	4.28	9.48657		-274.262	4.28	4.41248
-512.535	4.28	9.48081		-264.262	4.28	4.39692
-502.535	4.28	9.47265		-254.262	4.28	4.37563
-492.535	4.28	9.47227		-244.262	4.28	4.35942
-482.535	4.28	9.4616		-234.262	4.28	4.33911
-472.535	4.28	9.44492		-224.262	4.28	4.32233
-462.535	4.28	9.42671		-214.262	4.28	4.30799
-452.535	4.28	9.40105		-204.262	4.28	4.28452
-442.535	4.28	9.37061		-194.262	4.28	4.26225
-432.535	4.28	9.34431		-184.262	4.28	4.2368
-422.535	4.28	9.29598		-174.262	4.28	4.20602
-412.535	4.28	9.24875		-164.262	4.28	4.17538
-402.535	4.28	9.20355		-154.262	4.28	4.13824
-392.535	4.28	9.14175		-144.262	4.28	4.10274
-382.535	4.28	9.07181		-134.262	4.28	4.06469
-372.535	4.28	8.99982		-124.262	4.28	4.01854
-362.535	4.28	8.91286		-114.262	4.28	3.97064
-352.535	4.28	8.82458		-104.262	4.28	3.9178
-342.535	4.28	8.71405		-94.2619	4.28	3.86319
-332.535	4.28	8.61495		-84.2619	4.28	3.76651
-322.535	4.28	8.52906		-74.2619	4.28	3.65534
-312.535	4.28	8.41061		-64.2619	4.28	3.53931
-302.535	4.28	8.27957		-54.2619	4.28	3.43046
-292.535	4.28	8.16155		-44.2619	4.28	3.30881
-282.535	4.28	8.04292		-34.2619	4.28	3.19335
-272.535	4.28	7.93599		-24.2619	4.28	3.06458
-262.535	4.28	7.84583		-854.262	8.56	4.71376
-252.535	4.28	7.72262		-844.262	8.56	4.71685
-242.535	4.28	7.62744		-834.262	8.56	4.71883
-232.535	4.28	7.48927		-824.262	8.56	4.71891
-222.535	4.28	7.35031		-814.262	8.56	4.71883
-212.535	4.28	7.24833		-804.262	8.56	4.71834
-202.535	4.28	7.13395		-794.262	8.56	4.71739
-192.535	4.28	7.01694		-784.262	8.56	4.71685
-182.535	4.28	6.88048		-774.262	8.56	4.71595
-172.535	4.28	6.75321		-764.262	8.56	4.71537
-162.535	4.28	6.59319		-754.262	8.56	4.71403
-152.535	4.28	6.4973		-744.262	8.56	4.71256
-142.535	4.28	6.40247		-734.262	8.56	4.71113
-132.535	4.28	6.2314		-724.262	8.56	4.70884
-122.535	4.28	6.04357		-714.262	8.56	4.70675
-112.535	4.28	5.79612		-704.262	8.56	4.70457
-102.535	4.28	5.50052		-694.262	8.56	4.70191
-92.5353	4.28	5.01468		-684.262	8.56	4.69931
-82.5353	4.28	4.41361		-674.262	8.56	4.69623
-72.5353	4.28	3.64561		-664.262	8.56	4.69332
-62.5353	4.28	3.02725		-654.262	8.56	4.69034
-52.5353	4.28	2.62809		-644.262	8.56	4.68625
-42.5353	4.28	2.40945		-634.262	8.56	4.68261
-32.5353	4.28	2.30741		-624.262	8.56	4.67924
-22.5353	4.28	2.2874		-614.262	8.56	4.67536
-1102.54	8.56	9.27508		-604.262	8.56	4.67145
-1092.54	8.56	9.27369		-594.262	8.56	4.66832
-1082.54	8.56	9.27256		-584.262	8.56	4.66482
-1072.54	8.56	9.27155		-574.262	8.56	4.66253
-1062.54	8.56	9.26966		-564.262	8.56	4.65855
-1052.54	8.56	9.26787		-554.262	8.56	4.65488
-1042.54	8.56	9.2662		-544.262	8.56	4.65059
-1032.54	8.56	9.2642		-534.262	8.56	4.64564
-1022.54	8.56	9.26278		-524.262	8.56	4.64036
-1012.54	8.56	9.2619		-514.262	8.56	4.63417
-1002.54	8.56	9.2616		-504.262	8.56	4.62817
-992.535	8.56	9.26146		-494.262	8.56	4.62235
-982.535	8.56	9.26148		-484.262	8.56	4.61541
-972.535	8.56	9.26444		-474.262	8.56	4.60962
-962.535	8.56	9.2778		-464.262	8.56	4.60365
-952.535	8.56	9.28907		-454.262	8.56	4.5975
-942.535	8.56	9.30331		-444.262	8.56	4.59107
-932.535	8.56	9.31531		-434.262	8.56	4.58296
-922.535	8.56	9.33037		-424.262	8.56	4.5755
-912.535	8.56	9.34544		-414.262	8.56	4.56777
-902.535	8.56	9.36046		-404.262	8.56	4.55996
-892.535	8.56	9.37181		-394.262	8.56	4.5539
-882.535	8.56	9.38576		-384.262	8.56	4.54635
-872.535	8.56	9.39763		-374.262	8.56	4.53814
-862.535	8.56	9.41246		-364.262	8.56	4.52942
-852.535	8.56	9.42486		-354.262	8.56	4.51988
-842.535	8.56	9.43981		-344.262	8.56	4.51174
-832.535	8.56	9.45246		-334.262	8.56	4.50012
-822.535	8.56	9.46292		-324.262	8.56	4.49173
-812.535	8.56	9.47309		-314.262	8.56	4.48176
-802.535	8.56	9.48121		-304.262	8.56	4.472
-792.535	8.56	9.49048		-294.262	8.56	4.46337
-782.535	8.56	9.49774		-284.262	8.56	4.44928
-772.535	8.56	9.50514		-274.262	8.56	4.43571
-762.535	8.56	9.50999		-264.262	8.56	4.41895
-752.535	8.56	9.51605		-254.262	8.56	4.4051
-742.535	8.56	9.5202		-244.262	8.56	4.38938
-732.535	8.56	9.524		-234.262	8.56	4.37134
-722.535	8.56	9.53147		-224.262	8.56	4.35817
-712.535	8.56	9.53935		-214.262	8.56	4.34124
-702.535	8.56	9.54607		-204.262	8.56	4.31986
-692.535	8.56	9.55131		-194.262	8.56	4.29796
-682.535	8.56	9.55708		-184.262	8.56	4.26653
-672.535	8.56	9.56654		-174.262	8.56	4.24458
-662.535	8.56	9.57352		-164.262	8.56	4.21297
-652.535	8.56	9.57992		-154.262	8.56	4.17764
-642.535	8.56	9.58942		-144.262	8.56	4.13841
-632.535	8.56	9.59666		-134.262	8.56	4.09893
-622.535	8.56	9.60233		-124.262	8.56	4.06514
-612.535	8.56	9.60581		-114.262	8.56	4.0205
-602.535	8.56	9.60948		-104.262	8.56	3.95987
-592.535	8.56	9.61046		-94.2619	8.56	3.91341
-582.535	8.56	9.61403		-84.2619	8.56	3.83362
-572.535	8.56	9.61526		-74.2619	8.56	3.73543
-562.535	8.56	9.6171		-64.2619	8.56	3.62541
-552.535	8.56	9.61918		-54.2619	8.56	3.50371
-542.535	8.56	9.6167		-44.2619	8.56	3.37538
-532.535	8.56	9.61325		-34.2619	8.56	3.23856
-522.535	8.56	9.60501		-24.2619	8.56	3.03849
-512.535	8.56	9.60253		-854.262	12.84	4.73275
-502.535	8.56	9.58915		-844.262	12.84	4.7346
-492.535	8.56	9.5827		-834.262	12.84	4.73529
-482.535	8.56	9.57339		-824.262	12.84	4.73565
-472.535	8.56	9.55849		-814.262	12.84	4.73558
-462.535	8.56	9.54042		-804.262	12.84	4.73499
-452.535	8.56	9.52407		-794.262	12.84	4.73467
-442.535	8.56	9.49669		-784.262	12.84	4.73476
-432.535	8.56	9.46482		-774.262	12.84	4.73412
-422.535	8.56	9.43654		-764.262	12.84	4.73322
-412.535	8.56	9.38257		-754.262	12.84	4.73183
-402.535	8.56	9.33169		-744.262	12.84	4.73093
-392.535	8.56	9.27509		-734.262	12.84	4.72936
-382.535	8.56	9.21112		-724.262	12.84	4.72803
-372.535	8.56	9.14097		-714.262	12.84	4.72684
-362.535	8.56	9.06339		-704.262	12.84	4.72564
-352.535	8.56	8.9755		-694.262	12.84	4.72403
-342.535	8.56	8.86713		-684.262	12.84	4.72179
-332.535	8.56	8.765		-674.262	12.84	4.71942
-322.535	8.56	8.6655		-664.262	12.84	4.71744
-312.535	8.56	8.56422		-654.262	12.84	4.71437
-302.535	8.56	8.47549		-644.262	12.84	4.71088
-292.535	8.56	8.36601		-634.262	12.84	4.70716
-282.535	8.56	8.24321		-624.262	12.84	4.70359
-272.535	8.56	8.1455		-614.262	12.84	4.70015
-262.535	8.56	8.05381		-604.262	12.84	4.69691
-252.535	8.56	7.96833		-594.262	12.84	4.69372
-242.535	8.56	7.8536		-584.262	12.84	4.69089
-232.535	8.56	7.75689		-574.262	12.84	4.68818
-222.535	8.56	7.65017		-564.262	12.84	4.68403
-212.535	8.56	7.53142		-554.262	12.84	4.67909
-202.535	8.56	7.46146		-544.262	12.84	4.67444
-192.535	8.56	7.35909		-534.262	12.84	4.67003
-182.535	8.56	7.27922		-524.262	12.84	4.66512
-172.535	8.56	7.18294		-514.262	12.84	4.65853
-162.535	8.56	7.07866		-504.262	12.84	4.65199
-152.535	8.56	6.95472		-494.262	12.84	4.64582
-142.535	8.56	6.86148		-484.262	12.84	4.63962
-132.535	8.56	6.75379		-474.262	12.84	4.63418
-122.535	8.56	6.63393		-464.262	12.84	4.62885
-112.535	8.56	6.38617		-454.262	12.84	4.62213
-102.535	8.56	6.07371		-444.262	12.84	4.61522
-92.5353	8.56	5.56262		-434.262	12.84	4.60777
-82.5353	8.56	4.84368		-424.262	12.84	4.60057
-72.5353	8.56	3.61879		-414.262	12.84	4.59366
-62.5353	8.56	2.50478		-404.262	12.84	4.58504
-52.5353	8.56	2.30708		-394.262	12.84	4.57979
-42.5353	8.56	2.17013		-384.262	12.84	4.57335
-32.5353	8.56	1.97805		-374.262	12.84	4.56557
-22.5353	8.56	1.89076		-364.262	12.84	4.55774
-1102.54	12.84	9.32054		-354.262	12.84	4.54764
-1092.54	12.84	9.32		-344.262	12.84	4.53998
-1082.54	12.84	9.31949		-334.262	12.84	4.53018
-1072.54	12.84	9.31844		-324.262	12.84	4.51815
-1062.54	12.84	9.31754		-314.262	12.84	4.50872
-1052.54	12.84	9.31674		-304.262	12.84	4.49794
-1042.54	12.84	9.31565		-294.262	12.84	4.48935
-1032.54	12.84	9.31508		-284.262	12.84	4.47625
-1022.54	12.84	9.31465		-274.262	12.84	4.46256
-1012.54	12.84	9.3148		-264.262	12.84	4.44847
-1002.54	12.84	9.31521		-254.262	12.84	4.43284
-992.535	12.84	9.31588		-244.262	12.84	4.42083
-982.535	12.84	9.31684		-234.262	12.84	4.39792
-972.535	12.84	9.31874		-224.262	12.84	4.38384
-962.535	12.84	9.3332		-214.262	12.84	4.36241
-952.535	12.84	9.34581		-204.262	12.84	4.33529
-942.535	12.84	9.36131		-194.262	12.84	4.31449
-932.535	12.84	9.37407		-184.262	12.84	4.28507
-922.535	12.84	9.38971		-174.262	12.84	4.25874
-912.535	12.84	9.40316		-164.262	12.84	4.2286
-902.535	12.84	9.41958		-154.262	12.84	4.19417
-892.535	12.84	9.43472		-144.262	12.84	4.16582
-882.535	12.84	9.45198		-134.262	12.84	4.11837
-872.535	12.84	9.46579		-124.262	12.84	4.06673
-862.535	12.84	9.48052		-114.262	12.84	4.019
-852.535	12.84	9.49645		-104.262	12.84	3.96705
-842.535	12.84	9.50901		-94.2619	12.84	3.9029
-832.535	12.84	9.52385		-84.2619	12.84	3.83081
-822.535	12.84	9.53697		-74.2619	12.84	3.76275
-812.535	12.84	9.55124		-64.2619	12.84	3.66658
-802.535	12.84	9.56218		-54.2619	12.84	3.54828
-792.535	12.84	9.57495		-44.2619	12.84	3.40533
-782.535	12.84	9.58535		-34.2619	12.84	3.21406
-772.535	12.84	9.59765		-24.2619	12.84	3.01591
-762.535	12.84	9.60756		-854.262	17.12	4.74435
-752.535	12.84	9.61858		-844.262	17.12	4.74613
-742.535	12.84	9.62732		-834.262	17.12	4.7469
-732.535	12.84	9.63638		-824.262	17.12	4.74721
-722.535	12.84	9.64525		-814.262	17.12	4.74708
-712.535	12.84	9.65547		-804.262	17.12	4.74742
-702.535	12.84	9.6648		-794.262	17.12	4.74744
-692.535	12.84	9.67528		-784.262	17.12	4.74739
-682.535	12.84	9.68937		-774.262	17.12	4.74676
-672.535	12.84	9.69891		-764.262	17.12	4.74559
-662.535	12.84	9.70641		-754.262	17.12	4.74477
-652.535	12.84	9.71777		-744.262	17.12	4.74302
-642.535	12.84	9.73031		-734.262	17.12	4.74131
-632.535	12.84	9.74384		-724.262	17.12	4.73981
-622.535	12.84	9.75221		-714.262	17.12	4.73789
-612.535	12.84	9.75848		-704.262	17.12	4.73577
-602.535	12.84	9.76564		-694.262	17.12	4.73327
-592.535	12.84	9.77178		-684.262	17.12	4.73112
-582.535	12.84	9.77852		-674.262	17.12	4.72922
-572.535	12.84	9.78768		-664.262	17.12	4.72747
-562.535	12.84	9.79218		-654.262	17.12	4.72458
-552.535	12.84	9.79537		-644.262	17.12	4.72219
-542.535	12.84	9.79419		-634.262	17.12	4.71923
-532.535	12.84	9.79915		-624.262	17.12	4.71577
-522.535	12.84	9.79646		-614.262	17.12	4.71328
-512.535	12.84	9.79409		-604.262	17.12	4.71059
-502.535	12.84	9.79115		-594.262	17.12	4.70804
-492.535	12.84	9.78853		-584.262	17.12	4.70582
-482.535	12.84	9.78293		-574.262	17.12	4.70161
-472.535	12.84	9.77229		-564.262	17.12	4.69671
-462.535	12.84	9.76056		-554.262	17.12	4.69217
-452.535	12.84	9.74699		-544.262	17.12	4.6883
-442.535	12.84	9.73126		-534.262	17.12	4.68455
-432.535	12.84	9.72014		-524.262	17.12	4.6807
-422.535	12.84	9.68516		-514.262	17.12	4.67686
-412.535	12.84	9.65199		-504.262	17.12	4.67317
-402.535	12.84	9.61142		-494.262	17.12	4.66899
-392.535	12.84	9.56478		-484.262	17.12	4.66484
-382.535	12.84	9.51254		-474.262	17.12	4.65956
-372.535	12.84	9.45663		-464.262	17.12	4.6545
-362.535	12.84	9.40666		-454.262	17.12	4.64766
-352.535	12.84	9.32121		-444.262	17.12	4.64148
-342.535	12.84	9.22777		-434.262	17.12	4.6345
-332.535	12.84	9.14413		-424.262	17.12	4.62772
-322.535	12.84	9.02729		-414.262	17.12	4.62215
-312.535	12.84	8.95447		-404.262	17.12	4.61364
-302.535	12.84	8.87548		-394.262	17.12	4.60582
-292.535	12.84	8.77383		-384.262	17.12	4.59797
-282.535	12.84	8.68438		-374.262	17.12	4.59142
-272.535	12.84	8.61928		-364.262	17.12	4.58359
-262.535	12.84	8.54085		-354.262	17.12	4.57166
-252.535	12.84	8.47212		-344.262	17.12	4.56436
-242.535	12.84	8.41989		-334.262	17.12	4.55225
-232.535	12.84	8.38291		-324.262	17.12	4.53876
-222.535	12.84	8.33914		-314.262	17.12	4.53036
-212.535	12.84	8.31609		-304.262	17.12	4.5182
-202.535	12.84	8.30218		-294.262	17.12	4.50897
-192.535	12.84	8.31087		-284.262	17.12	4.49654
-182.535	12.84	8.3276		-274.262	17.12	4.48341
-172.535	12.84	8.33174		-264.262	17.12	4.47178
-162.535	12.84	8.31565		-254.262	17.12	4.45537
-152.535	12.84	8.29855		-244.262	17.12	4.44238
-142.535	12.84	8.34257		-234.262	17.12	4.43055
-132.535	12.84	8.40048		-224.262	17.12	4.41076
-122.535	12.84	8.49579		-214.262	17.12	4.39266
-112.535	12.84	8.38567		-204.262	17.12	4.36954
-102.535	12.84	8.33785		-194.262	17.12	4.34882
-92.5353	12.84	7.79777		-184.262	17.12	4.32207
-82.5353	12.84	5.9393		-174.262	17.12	4.29224
-72.5353	12.84	2.10337		-164.262	17.12	4.26526
-62.5353	12.84	2.00424		-154.262	17.12	4.22784
-52.5353	12.84	1.7323		-144.262	17.12	4.1922
-42.5353	12.84	1.65323		-134.262	17.12	4.14443
-32.5353	12.84	1.57727		-124.262	17.12	4.09402
-22.5353	12.84	1.49271		-114.262	17.12	4.04478
-1102.54	17.12	9.33948		-104.262	17.12	3.98303
-1092.54	17.12	9.33955		-94.2619	17.12	3.9047
-1082.54	17.12	9.33945		-84.2619	17.12	3.82856
-1072.54	17.12	9.33921		-74.2619	17.12	3.74235
-1062.54	17.12	9.33884		-64.2619	17.12	3.67259
-1052.54	17.12	9.33839		-54.2619	17.12	3.56772
-1042.54	17.12	9.33817		-44.2619	17.12	3.42341
-1032.54	17.12	9.33819		-34.2619	17.12	3.2997
-1022.54	17.12	9.3385		-24.2619	17.12	3.12635
-1012.54	17.12	9.33934		-854.262	21.4	4.75612
-1002.54	17.12	9.3404		-844.262	21.4	4.7581
-992.535	17.12	9.34169		-834.262	21.4	4.75878
-982.535	17.12	9.34321		-824.262	21.4	4.75898
-972.535	17.12	9.34639		-814.262	21.4	4.75946
-962.535	17.12	9.36078		-804.262	21.4	4.75929
-952.535	17.12	9.37484		-794.262	21.4	4.75929
-942.535	17.12	9.38973		-784.262	21.4	4.75893
-932.535	17.12	9.40748		-774.262	21.4	4.75804
-922.535	17.12	9.42749		-764.262	21.4	4.75749
-912.535	17.12	9.44356		-754.262	21.4	4.75592
-902.535	17.12	9.4575		-744.262	21.4	4.75479
-892.535	17.12	9.4743		-734.262	21.4	4.75375
-882.535	17.12	9.4903		-724.262	21.4	4.75229
-872.535	17.12	9.5081		-714.262	21.4	4.75097
-862.535	17.12	9.52226		-704.262	21.4	4.74918
-852.535	17.12	9.53928		-694.262	21.4	4.74756
-842.535	17.12	9.55356		-684.262	21.4	4.74559
-832.535	17.12	9.56809		-674.262	21.4	4.7434
-822.535	17.12	9.58048		-664.262	21.4	4.74136
-812.535	17.12	9.59484		-654.262	21.4	4.7389
-802.535	17.12	9.60833		-644.262	21.4	4.73615
-792.535	17.12	9.62245		-634.262	21.4	4.73336
-782.535	17.12	9.6331		-624.262	21.4	4.73032
-772.535	17.12	9.64513		-614.262	21.4	4.72826
-762.535	17.12	9.65492		-604.262	21.4	4.72534
-752.535	17.12	9.66569		-594.262	21.4	4.723
-742.535	17.12	9.67422		-584.262	21.4	4.72119
-732.535	17.12	9.68318		-574.262	21.4	4.71827
-722.535	17.12	9.69236		-564.262	21.4	4.71423
-712.535	17.12	9.70238		-554.262	21.4	4.70953
-702.535	17.12	9.71285		-544.262	21.4	4.70503
-692.535	17.12	9.72549		-534.262	21.4	4.70095
-682.535	17.12	9.73801		-524.262	21.4	4.69672
-672.535	17.12	9.74995		-514.262	21.4	4.69246
-662.535	17.12	9.75919		-504.262	21.4	4.68832
-652.535	17.12	9.774		-494.262	21.4	4.68382
-642.535	17.12	9.7891		-484.262	21.4	4.67987
-632.535	17.12	9.80424		-474.262	21.4	4.67519
-622.535	17.12	9.81546		-464.262	21.4	4.67073
-612.535	17.12	9.82366		-454.262	21.4	4.66495
-602.535	17.12	9.83408		-444.262	21.4	4.65942
-592.535	17.12	9.84449		-434.262	21.4	4.65349
-582.535	17.12	9.85566		-424.262	21.4	4.64841
-572.535	17.12	9.86746		-414.262	21.4	4.64255
-562.535	17.12	9.8716		-404.262	21.4	4.63592
-552.535	17.12	9.87543		-394.262	21.4	4.62967
-542.535	17.12	9.87596		-384.262	21.4	4.62103
-532.535	17.12	9.87795		-374.262	21.4	4.61512
-522.535	17.12	9.87936		-364.262	21.4	4.60841
-512.535	17.12	9.88076		-354.262	21.4	4.60011
-502.535	17.12	9.8747		-344.262	21.4	4.59188
-492.535	17.12	9.87378		-334.262	21.4	4.58169
-482.535	17.12	9.86947		-324.262	21.4	4.57266
-472.535	17.12	9.86093		-314.262	21.4	4.56358
-462.535	17.12	9.85243		-304.262	21.4	4.55603
-452.535	17.12	9.83712		-294.262	21.4	4.54672
-442.535	17.12	9.82771		-284.262	21.4	4.53383
-432.535	17.12	9.80484		-274.262	21.4	4.52102
-422.535	17.12	9.77764		-264.262	21.4	4.51028
-412.535	17.12	9.7467		-254.262	21.4	4.49721
-402.535	17.12	9.71733		-244.262	21.4	4.4858
-392.535	17.12	9.67283		-234.262	21.4	4.46582
-382.535	17.12	9.6233		-224.262	21.4	4.44517
-372.535	17.12	9.56648		-214.262	21.4	4.43044
-362.535	17.12	9.50163		-204.262	21.4	4.40648
-352.535	17.12	9.42654		-194.262	21.4	4.38539
-342.535	17.12	9.3345		-184.262	21.4	4.36006
-332.535	17.12	9.26037		-174.262	21.4	4.33645
-322.535	17.12	9.17263		-164.262	21.4	4.31107
-312.535	17.12	9.09239		-154.262	21.4	4.28237
-302.535	17.12	9.02108		-144.262	21.4	4.24762
-292.535	17.12	8.94962		-134.262	21.4	4.20794
-282.535	17.12	8.87891		-124.262	21.4	4.15863
-272.535	17.12	8.82004		-114.262	21.4	4.1042
-262.535	17.12	8.77326		-104.262	21.4	4.01553
-252.535	17.12	8.74492		-94.2619	21.4	3.94987
-242.535	17.12	8.71259		-84.2619	21.4	3.86979
-232.535	17.12	8.69777		-74.2619	21.4	3.80449
-222.535	17.12	8.71341		-64.2619	21.4	3.71272
-212.535	17.12	8.73805		-54.2619	21.4	3.60828
-202.535	17.12	8.77968		-44.2619	21.4	3.47781
-192.535	17.12	8.84552		-34.2619	21.4	3.30585
-182.535	17.12	8.91929		-24.2619	21.4	3.10353
-172.535	17.12	9.00197		-854.262	25.68	4.77103
-162.535	17.12	9.05176		-844.262	25.68	4.77358
-152.535	17.12	9.10506		-834.262	25.68	4.77388
-142.535	17.12	9.20377		-824.262	25.68	4.7743
-132.535	17.12	9.33655		-814.262	25.68	4.77435
-122.535	17.12	9.48959		-804.262	25.68	4.77449
-112.535	17.12	9.6147		-794.262	25.68	4.77459
-102.535	17.12	9.81418		-784.262	25.68	4.77417
-92.5353	17.12	9.64869		-774.262	25.68	4.77348
-82.5353	17.12	6.84343		-764.262	25.68	4.77299
-72.5353	17.12	0.755853		-754.262	25.68	4.77163
-62.5353	17.12	0.803544		-744.262	25.68	4.77038
-52.5353	17.12	0.884841		-734.262	25.68	4.76965
-42.5353	17.12	0.94245		-724.262	25.68	4.76921
-32.5353	17.12	0.992178		-714.262	25.68	4.76831
-22.5353	17.12	1.00745		-704.262	25.68	4.76696
-1102.54	21.4	9.43262		-694.262	25.68	4.76619
-1092.54	21.4	9.43299		-684.262	25.68	4.76503
-1082.54	21.4	9.43357		-674.262	25.68	4.76381
-1072.54	21.4	9.43386		-664.262	25.68	4.76255
-1062.54	21.4	9.43414		-654.262	25.68	4.7605
-1052.54	21.4	9.43446		-644.262	25.68	4.75836
-1042.54	21.4	9.43434		-634.262	25.68	4.75589
-1032.54	21.4	9.43427		-624.262	25.68	4.75335
-1022.54	21.4	9.43418		-614.262	25.68	4.75039
-1012.54	21.4	9.43426		-604.262	25.68	4.7468
-1002.54	21.4	9.43486		-594.262	25.68	4.7442
-992.535	21.4	9.4361		-584.262	25.68	4.74181
-982.535	21.4	9.4377		-574.262	25.68	4.73835
-972.535	21.4	9.43942		-564.262	25.68	4.73538
-962.535	21.4	9.44139		-554.262	25.68	4.731
-952.535	21.4	9.44359		-544.262	25.68	4.72777
-942.535	21.4	9.44605		-534.262	25.68	4.72389
-932.535	21.4	9.46364		-524.262	25.68	4.71936
-922.535	21.4	9.48159		-514.262	25.68	4.71566
-912.535	21.4	9.4994		-504.262	25.68	4.70936
-902.535	21.4	9.52112		-494.262	25.68	4.70423
-892.535	21.4	9.54032		-484.262	25.68	4.69972
-882.535	21.4	9.56259		-474.262	25.68	4.69595
-872.535	21.4	9.5812		-464.262	25.68	4.69248
-862.535	21.4	9.60038		-454.262	25.68	4.68772
-852.535	21.4	9.61694		-444.262	25.68	4.68322
-842.535	21.4	9.63689		-434.262	25.68	4.67768
-832.535	21.4	9.65408		-424.262	25.68	4.67138
-822.535	21.4	9.67646		-414.262	25.68	4.66424
-812.535	21.4	9.69618		-404.262	25.68	4.65701
-802.535	21.4	9.71401		-394.262	25.68	4.65056
-792.535	21.4	9.7331		-384.262	25.68	4.64254
-782.535	21.4	9.74944		-374.262	25.68	4.6331
-772.535	21.4	9.76766		-364.262	25.68	4.6259
-762.535	21.4	9.78425		-354.262	25.68	4.61581
-752.535	21.4	9.80321		-344.262	25.68	4.60758
-742.535	21.4	9.8182		-334.262	25.68	4.59849
-732.535	21.4	9.83339		-324.262	25.68	4.58911
-722.535	21.4	9.84591		-314.262	25.68	4.58002
-712.535	21.4	9.8597		-304.262	25.68	4.56846
-702.535	21.4	9.87233		-294.262	25.68	4.55842
-692.535	21.4	9.8873		-284.262	25.68	4.54498
-682.535	21.4	9.89808		-274.262	25.68	4.52816
-672.535	21.4	9.91434		-264.262	25.68	4.51298
-662.535	21.4	9.93062		-254.262	25.68	4.49435
-652.535	21.4	9.94754		-244.262	25.68	4.47935
-642.535	21.4	9.96451		-234.262	25.68	4.46682
-632.535	21.4	9.98146		-224.262	25.68	4.44772
-622.535	21.4	10.0045		-214.262	25.68	4.42995
-612.535	21.4	10.0233		-204.262	25.68	4.40527
-602.535	21.4	10.0467		-194.262	25.68	4.384
-592.535	21.4	10.0637		-184.262	25.68	4.35781
-582.535	21.4	10.0787		-174.262	25.68	4.33241
-572.535	21.4	10.0956		-164.262	25.68	4.30434
-562.535	21.4	10.1137		-154.262	25.68	4.27106
-552.535	21.4	10.1315		-144.262	25.68	4.23366
-542.535	21.4	10.1507		-134.262	25.68	4.18507
-532.535	21.4	10.1643		-124.262	25.68	4.13682
-522.535	21.4	10.1761		-114.262	25.68	4.08458
-512.535	21.4	10.1851		-104.262	25.68	4.01359
-502.535	21.4	10.1993		-94.2619	25.68	3.94103
-492.535	21.4	10.2099		-84.2619	25.68	3.86839
-482.535	21.4	10.222		-74.2619	25.68	3.79764
-472.535	21.4	10.2359		-64.2619	25.68	3.70639
-462.535	21.4	10.2441		-54.2619	25.68	3.60421
-452.535	21.4	10.2458		-44.2619	25.68	3.47105
-442.535	21.4	10.254		-34.2619	25.68	3.39247
-432.535	21.4	10.2566		-24.2619	25.68	3.1523
-422.535	21.4	10.2563		-854.262	29.96	4.78457
-412.535	21.4	10.257		-844.262	29.96	4.78684
-402.535	21.4	10.2433		-834.262	29.96	4.78737
-392.535	21.4	10.2354		-824.262	29.96	4.78784
-382.535	21.4	10.2265		-814.262	29.96	4.78783
-372.535	21.4	10.2103		-804.262	29.96	4.7877
-362.535	21.4	10.1847		-794.262	29.96	4.78746
-352.535	21.4	10.1654		-784.262	29.96	4.78675
-342.535	21.4	10.125		-774.262	29.96	4.78608
-332.535	21.4	10.0849		-764.262	29.96	4.78527
-322.535	21.4	10.0434		-754.262	29.96	4.78428
-312.535	21.4	9.99793		-744.262	29.96	4.7831
-302.535	21.4	9.95128		-734.262	29.96	4.78179
-292.535	21.4	9.88748		-724.262	29.96	4.78073
-282.535	21.4	9.83368		-714.262	29.96	4.78014
-272.535	21.4	9.78982		-704.262	29.96	4.77839
-262.535	21.4	9.77179		-694.262	29.96	4.77692
-252.535	21.4	9.76215		-684.262	29.96	4.7753
-242.535	21.4	9.77863		-674.262	29.96	4.77365
-232.535	21.4	9.82091		-664.262	29.96	4.7719
-222.535	21.4	9.89445		-654.262	29.96	4.77023
-212.535	21.4	9.99648		-644.262	29.96	4.76823
-202.535	21.4	10.1244		-634.262	29.96	4.76587
-192.535	21.4	10.3043		-624.262	29.96	4.76363
-182.535	21.4	10.5112		-614.262	29.96	4.76104
-172.535	21.4	10.8099		-604.262	29.96	4.75787
-162.535	21.4	11.1003		-594.262	29.96	4.75481
-152.535	21.4	11.495		-584.262	29.96	4.75167
-142.535	21.4	11.8792		-574.262	29.96	4.7485
-132.535	21.4	12.1986		-564.262	29.96	4.74499
-122.535	21.4	12.6873		-554.262	29.96	4.74087
-112.535	21.4	13.4022		-544.262	29.96	4.73608
-102.535	21.4	14.5031		-534.262	29.96	4.73218
-92.5353	21.4	16.1824		-524.262	29.96	4.72773
-82.5353	21.4	18.8613		-514.262	29.96	4.72413
-72.5353	21.4	23.56		-504.262	29.96	4.71967
-62.5353	21.4	33.1565		-494.262	29.96	4.71457
-52.5353	21.4	16.7798		-484.262	29.96	4.70818
-42.5353	21.4	0.899459		-474.262	29.96	4.70286
-32.5353	21.4	1.04719		-464.262	29.96	4.69651
-22.5353	21.4	7.79168		-454.262	29.96	4.6904
-1102.54	25.68	9.45767		-444.262	29.96	4.68557
-1092.54	25.68	9.4578		-434.262	29.96	4.67882
-1082.54	25.68	9.4581		-424.262	29.96	4.67341
-1072.54	25.68	9.45834		-414.262	29.96	4.66581
-1062.54	25.68	9.45867		-404.262	29.96	4.65873
-1052.54	25.68	9.45918		-394.262	29.96	4.65159
-1042.54	25.68	9.45941		-384.262	29.96	4.64393
-1032.54	25.68	9.45969		-374.262	29.96	4.63539
-1022.54	25.68	9.46009		-364.262	29.96	4.62564
-1012.54	25.68	9.46022		-354.262	29.96	4.6174
-1002.54	25.68	9.46053		-344.262	29.96	4.60843
-992.535	25.68	9.46102		-334.262	29.96	4.59728
-982.535	25.68	9.46171		-324.262	29.96	4.58943
-972.535	25.68	9.46326		-314.262	29.96	4.58129
-962.535	25.68	9.46558		-304.262	29.96	4.57248
-952.535	25.68	9.46904		-294.262	29.96	4.56458
-942.535	25.68	9.47236		-284.262	29.96	4.55036
-932.535	25.68	9.47619		-274.262	29.96	4.53965
-922.535	25.68	9.48951		-264.262	29.96	4.52846
-912.535	25.68	9.50641		-254.262	29.96	4.51438
-902.535	25.68	9.5271		-244.262	29.96	4.50327
-892.535	25.68	9.54464		-234.262	29.96	4.48284
-882.535	25.68	9.5653		-224.262	29.96	4.46616
-872.535	25.68	9.58317		-214.262	29.96	4.44795
-862.535	25.68	9.60099		-204.262	29.96	4.42278
-852.535	25.68	9.62076		-194.262	29.96	4.4018
-842.535	25.68	9.63787		-184.262	29.96	4.37279
-832.535	25.68	9.65848		-174.262	29.96	4.34593
-822.535	25.68	9.67812		-164.262	29.96	4.32467
-812.535	25.68	9.7028		-154.262	29.96	4.287
-802.535	25.68	9.72361		-144.262	29.96	4.25638
-792.535	25.68	9.74766		-134.262	29.96	4.21568
-782.535	25.68	9.76362		-124.262	29.96	4.17423
-772.535	25.68	9.7832		-114.262	29.96	4.12543
-762.535	25.68	9.8012		-104.262	29.96	4.07094
-752.535	25.68	9.81616		-94.2619	29.96	4.00774
-742.535	25.68	9.83348		-84.2619	29.96	3.94228
-732.535	25.68	9.8495		-74.2619	29.96	3.88043
-722.535	25.68	9.86771		-64.2619	29.96	3.80973
-712.535	25.68	9.88325		-54.2619	29.96	3.70704
-702.535	25.68	9.90135		-44.2619	29.96	3.55529
-692.535	25.68	9.91605		-34.2619	29.96	3.33531
-682.535	25.68	9.93028		-24.2619	29.96	3.13391
-672.535	25.68	9.94694		-854.262	34.24	4.79127
-662.535	25.68	9.96315		-844.262	34.24	4.79249
-652.535	25.68	9.9838		-834.262	34.24	4.79314
-642.535	25.68	10.0019		-824.262	34.24	4.79377
-632.535	25.68	10.017		-814.262	34.24	4.79369
-622.535	25.68	10.0329		-804.262	34.24	4.79335
-612.535	25.68	10.0547		-794.262	34.24	4.79346
-602.535	25.68	10.0738		-784.262	34.24	4.79318
-592.535	25.68	10.0953		-774.262	34.24	4.79268
-582.535	25.68	10.1158		-764.262	34.24	4.79214
-572.535	25.68	10.1376		-754.262	34.24	4.79131
-562.535	25.68	10.1578		-744.262	34.24	4.78992
-552.535	25.68	10.172		-734.262	34.24	4.78932
-542.535	25.68	10.1967		-724.262	34.24	4.78848
-532.535	25.68	10.2147		-714.262	34.24	4.78691
-522.535	25.68	10.2333		-704.262	34.24	4.78465
-512.535	25.68	10.255		-694.262	34.24	4.78241
-502.535	25.68	10.2732		-684.262	34.24	4.78018
-492.535	25.68	10.293		-674.262	34.24	4.77867
-482.535	25.68	10.3113		-664.262	34.24	4.77731
-472.535	25.68	10.3302		-654.262	34.24	4.7763
-462.535	25.68	10.3423		-644.262	34.24	4.77433
-452.535	25.68	10.3577		-634.262	34.24	4.77277
-442.535	25.68	10.3669		-624.262	34.24	4.77066
-432.535	25.68	10.3747		-614.262	34.24	4.76811
-422.535	25.68	10.3868		-604.262	34.24	4.76507
-412.535	25.68	10.39		-594.262	34.24	4.76275
-402.535	25.68	10.3979		-584.262	34.24	4.75978
-392.535	25.68	10.3958		-574.262	34.24	4.75684
-382.535	25.68	10.391		-564.262	34.24	4.75266
-372.535	25.68	10.3928		-554.262	34.24	4.74779
-362.535	25.68	10.383		-544.262	34.24	4.74298
-352.535	25.68	10.3628		-534.262	34.24	4.73813
-342.535	25.68	10.3469		-524.262	34.24	4.73267
-332.535	25.68	10.3316		-514.262	34.24	4.72786
-322.535	25.68	10.298		-504.262	34.24	4.72211
-312.535	25.68	10.259		-494.262	34.24	4.71714
-302.535	25.68	10.231		-484.262	34.24	4.71154
-292.535	25.68	10.2001		-474.262	34.24	4.70469
-282.535	25.68	10.1695		-464.262	34.24	4.69775
-272.535	25.68	10.1337		-454.262	34.24	4.69156
-262.535	25.68	10.1085		-444.262	34.24	4.6849
-252.535	25.68	10.1066		-434.262	34.24	4.6796
-242.535	25.68	10.1177		-424.262	34.24	4.67257
-232.535	25.68	10.1612		-414.262	34.24	4.6657
-222.535	25.68	10.2395		-404.262	34.24	4.65763
-212.535	25.68	10.3651		-394.262	34.24	4.65102
-202.535	25.68	10.5566		-384.262	34.24	4.64357
-192.535	25.68	10.7587		-374.262	34.24	4.63478
-182.535	25.68	11.0206		-364.262	34.24	4.62583
-172.535	25.68	11.3944		-354.262	34.24	4.6165
-162.535	25.68	11.8241		-344.262	34.24	4.60647
-152.535	25.68	12.2746		-334.262	34.24	4.59579
-142.535	25.68	12.8444		-324.262	34.24	4.58452
-132.535	25.68	13.5442		-314.262	34.24	4.5749
-122.535	25.68	14.1808		-304.262	34.24	4.5606
-112.535	25.68	15.0359		-294.262	34.24	4.54968
-102.535	25.68	16.1643		-284.262	34.24	4.53594
-92.5353	25.68	18.2661		-274.262	34.24	4.52466
-82.5353	25.68	22.5697		-264.262	34.24	4.51335
-72.5353	25.68	29.4601		-254.262	34.24	4.49729
-62.5353	25.68	50.8785		-244.262	34.24	4.48476
-52.5353	25.68	230.955		-234.262	34.24	4.46739
-42.5353	25.68	28.4228		-224.262	34.24	4.45308
-32.5353	25.68	13.318		-214.262	34.24	4.43475
-22.5353	25.68	0.835145		-204.262	34.24	4.41229
-1102.54	29.96	9.46981		-194.262	34.24	4.391
-1092.54	29.96	9.4705		-184.262	34.24	4.36199
-1082.54	29.96	9.47113		-174.262	34.24	4.32784
-1072.54	29.96	9.47162		-164.262	34.24	4.29898
-1062.54	29.96	9.47238		-154.262	34.24	4.26681
-1052.54	29.96	9.47314		-144.262	34.24	4.23287
-1042.54	29.96	9.47381		-134.262	34.24	4.20124
-1032.54	29.96	9.47473		-124.262	34.24	4.17306
-1022.54	29.96	9.476		-114.262	34.24	4.13429
-1012.54	29.96	9.47724		-104.262	34.24	4.07893
-1002.54	29.96	9.4783		-94.2619	34.24	4.00612
-992.535	29.96	9.47963		-84.2619	34.24	3.93654
-982.535	29.96	9.48124		-74.2619	34.24	3.86197
-972.535	29.96	9.48315		-64.2619	34.24	3.76628
-962.535	29.96	9.48538		-54.2619	34.24	3.67706
-952.535	29.96	9.48793		-44.2619	34.24	3.52854
-942.535	29.96	9.49081		-34.2619	34.24	3.31374
-932.535	29.96	9.49404		-24.2619	34.24	3.14566
-922.535	29.96	9.49763		-854.262	38.52	4.79672
-912.535	29.96	9.51068		-844.262	38.52	4.79817
-902.535	29.96	9.52724		-834.262	38.52	4.79839
-892.535	29.96	9.54754		-824.262	38.52	4.79856
-882.535	29.96	9.56518		-814.262	38.52	4.79885
-872.535	29.96	9.58675		-804.262	38.52	4.79875
-862.535	29.96	9.60682		-794.262	38.52	4.79855
-852.535	29.96	9.62814		-784.262	38.52	4.7985
-842.535	29.96	9.64582		-774.262	38.52	4.79773
-832.535	29.96	9.6671		-764.262	38.52	4.79687
-822.535	29.96	9.6856		-754.262	38.52	4.79602
-812.535	29.96	9.70777		-744.262	38.52	4.79508
-802.535	29.96	9.72701		-734.262	38.52	4.79481
-792.535	29.96	9.75227		-724.262	38.52	4.79399
-782.535	29.96	9.77298		-714.262	38.52	4.79309
-772.535	29.96	9.78976		-704.262	38.52	4.79125
-762.535	29.96	9.8094		-694.262	38.52	4.78925
-752.535	29.96	9.82623		-684.262	38.52	4.7872
-742.535	29.96	9.84677		-674.262	38.52	4.78585
-732.535	29.96	9.86563		-664.262	38.52	4.78372
-722.535	29.96	9.88901		-654.262	38.52	4.78173
-712.535	29.96	9.90436		-644.262	38.52	4.77981
-702.535	29.96	9.9217		-634.262	38.52	4.77777
-692.535	29.96	9.9361		-624.262	38.52	4.7749
-682.535	29.96	9.95376		-614.262	38.52	4.77287
-672.535	29.96	9.97053		-604.262	38.52	4.77004
-662.535	29.96	9.98724		-594.262	38.52	4.76768
-652.535	29.96	10.0071		-584.262	38.52	4.76553
-642.535	29.96	10.0273		-574.262	38.52	4.76179
-632.535	29.96	10.0507		-564.262	38.52	4.75753
-622.535	29.96	10.0718		-554.262	38.52	4.75361
-612.535	29.96	10.0938		-544.262	38.52	4.74969
-602.535	29.96	10.1121		-534.262	38.52	4.74413
-592.535	29.96	10.1302		-524.262	38.52	4.73876
-582.535	29.96	10.1505		-514.262	38.52	4.73395
-572.535	29.96	10.1695		-504.262	38.52	4.72812
-562.535	29.96	10.1912		-494.262	38.52	4.72302
-552.535	29.96	10.2151		-484.262	38.52	4.71723
-542.535	29.96	10.2381		-474.262	38.52	4.71023
-532.535	29.96	10.2609		-464.262	38.52	4.70395
-522.535	29.96	10.2861		-454.262	38.52	4.69876
-512.535	29.96	10.3088		-444.262	38.52	4.6934
-502.535	29.96	10.3335		-434.262	38.52	4.68798
-492.535	29.96	10.3548		-424.262	38.52	4.68102
-482.535	29.96	10.3736		-414.262	38.52	4.67506
-472.535	29.96	10.3957		-404.262	38.52	4.66611
-462.535	29.96	10.4166		-394.262	38.52	4.65779
-452.535	29.96	10.4283		-384.262	38.52	4.64988
-442.535	29.96	10.4468		-374.262	38.52	4.64077
-432.535	29.96	10.4597		-364.262	38.52	4.63156
-422.535	29.96	10.4728		-354.262	38.52	4.62334
-412.535	29.96	10.4828		-344.262	38.52	4.61308
-402.535	29.96	10.4891		-334.262	38.52	4.60196
-392.535	29.96	10.4948		-324.262	38.52	4.58985
-382.535	29.96	10.5005		-314.262	38.52	4.57949
-372.535	29.96	10.4945		-304.262	38.52	4.56429
-362.535	29.96	10.4928		-294.262	38.52	4.55263
-352.535	29.96	10.4879		-284.262	38.52	4.54008
-342.535	29.96	10.4832		-274.262	38.52	4.52532
-332.535	29.96	10.4683		-264.262	38.52	4.51216
-322.535	29.96	10.4503		-254.262	38.52	4.49707
-312.535	29.96	10.4333		-244.262	38.52	4.48219
-302.535	29.96	10.41		-234.262	38.52	4.46843
-292.535	29.96	10.3887		-224.262	38.52	4.45169
-282.535	29.96	10.3657		-214.262	38.52	4.4337
-272.535	29.96	10.3444		-204.262	38.52	4.41048
-262.535	29.96	10.3274		-194.262	38.52	4.39442
-252.535	29.96	10.3262		-184.262	38.52	4.36599
-242.535	29.96	10.3519		-174.262	38.52	4.3382
-232.535	29.96	10.4009		-164.262	38.52	4.31287
-222.535	29.96	10.4699		-154.262	38.52	4.28464
-212.535	29.96	10.6032		-144.262	38.52	4.24234
-202.535	29.96	10.7949		-134.262	38.52	4.20749
-192.535	29.96	11.0715		-124.262	38.52	4.17365
-182.535	29.96	11.3706		-114.262	38.52	4.12364
-172.535	29.96	11.8236		-104.262	38.52	4.06075
-162.535	29.96	12.2819		-94.2619	38.52	3.99183
-152.535	29.96	12.8613		-84.2619	38.52	3.91839
-142.535	29.96	13.6924		-74.2619	38.52	3.83677
-132.535	29.96	14.5494		-64.2619	38.52	3.74509
-122.535	29.96	15.7572		-54.2619	38.52	3.6058
-112.535	29.96	16.9826		-44.2619	38.52	3.47023
-102.535	29.96	18.5806		-34.2619	38.52	3.36903
-92.5353	29.96	20.5676		-24.2619	38.52	3.1869
-82.5353	29.96	25.0547		-854.262	42.8	4.8088
-72.5353	29.96	33.5564		-844.262	42.8	4.81016
-62.5353	29.96	53.3966		-834.262	42.8	4.81018
-52.5353	29.96	241.171		-824.262	42.8	4.8104
-42.5353	29.96	-82.0499		-814.262	42.8	4.81045
-32.5353	29.96	-6595.49		-804.262	42.8	4.81061
-22.5353	29.96	51.1077		-794.262	42.8	4.81034
-1102.54	34.24	9.4743		-784.262	42.8	4.80981
-1092.54	34.24	9.47575		-774.262	42.8	4.80933
-1082.54	34.24	9.47635		-764.262	42.8	4.8087
-1072.54	34.24	9.47686		-754.262	42.8	4.80774
-1062.54	34.24	9.47711		-744.262	42.8	4.8066
-1052.54	34.24	9.47743		-734.262	42.8	4.80577
-1042.54	34.24	9.47773		-724.262	42.8	4.80425
-1032.54	34.24	9.47826		-714.262	42.8	4.80284
-1022.54	34.24	9.47927		-704.262	42.8	4.80097
-1012.54	34.24	9.48002		-694.262	42.8	4.79924
-1002.54	34.24	9.48065		-684.262	42.8	4.79676
-992.535	34.24	9.48154		-674.262	42.8	4.79439
-982.535	34.24	9.48269		-664.262	42.8	4.7922
-972.535	34.24	9.48412		-654.262	42.8	4.79064
-962.535	34.24	9.48584		-644.262	42.8	4.78848
-952.535	34.24	9.48788		-634.262	42.8	4.78649
-942.535	34.24	9.49021		-624.262	42.8	4.78366
-932.535	34.24	9.49288		-614.262	42.8	4.78079
-922.535	34.24	9.49589		-604.262	42.8	4.77815
-912.535	34.24	9.49925		-594.262	42.8	4.77495
-902.535	34.24	9.50621		-584.262	42.8	4.77128
-892.535	34.24	9.52674		-574.262	42.8	4.76818
-882.535	34.24	9.5457		-564.262	42.8	4.76444
-872.535	34.24	9.56764		-554.262	42.8	4.7617
-862.535	34.24	9.58663		-544.262	42.8	4.758
-852.535	34.24	9.60617		-534.262	42.8	4.75505
-842.535	34.24	9.62955		-524.262	42.8	4.74975
-832.535	34.24	9.64805		-514.262	42.8	4.74491
-822.535	34.24	9.6714		-504.262	42.8	4.74086
-812.535	34.24	9.69292		-494.262	42.8	4.73507
-802.535	34.24	9.71872		-484.262	42.8	4.72914
-792.535	34.24	9.73822		-474.262	42.8	4.72338
-782.535	34.24	9.76173		-464.262	42.8	4.71829
-772.535	34.24	9.78192		-454.262	42.8	4.71262
-762.535	34.24	9.80114		-444.262	42.8	4.70699
-752.535	34.24	9.82239		-434.262	42.8	4.7003
-742.535	34.24	9.8443		-424.262	42.8	4.69341
-732.535	34.24	9.86804		-414.262	42.8	4.68573
-722.535	34.24	9.88718		-404.262	42.8	4.6795
-712.535	34.24	9.90738		-394.262	42.8	4.66945
-702.535	34.24	9.92438		-384.262	42.8	4.66139
-692.535	34.24	9.94388		-374.262	42.8	4.65221
-682.535	34.24	9.96012		-364.262	42.8	4.64438
-672.535	34.24	9.97842		-354.262	42.8	4.63676
-662.535	34.24	9.99525		-344.262	42.8	4.62741
-652.535	34.24	10.0156		-334.262	42.8	4.61686
-642.535	34.24	10.0363		-324.262	42.8	4.60632
-632.535	34.24	10.0562		-314.262	42.8	4.59361
-622.535	34.24	10.0802		-304.262	42.8	4.58078
-612.535	34.24	10.0994		-294.262	42.8	4.56629
-602.535	34.24	10.127		-284.262	42.8	4.55139
-592.535	34.24	10.1494		-274.262	42.8	4.53194
-582.535	34.24	10.1722		-264.262	42.8	4.51983
-572.535	34.24	10.1925		-254.262	42.8	4.50203
-562.535	34.24	10.2201		-244.262	42.8	4.48815
-552.535	34.24	10.244		-234.262	42.8	4.471
-542.535	34.24	10.2723		-224.262	42.8	4.44557
-532.535	34.24	10.2944		-214.262	42.8	4.42584
-522.535	34.24	10.3217		-204.262	42.8	4.40112
-512.535	34.24	10.3515		-194.262	42.8	4.37364
-502.535	34.24	10.3742		-184.262	42.8	4.34704
-492.535	34.24	10.3968		-174.262	42.8	4.31269
-482.535	34.24	10.4153		-164.262	42.8	4.27914
-472.535	34.24	10.4395		-154.262	42.8	4.23679
-462.535	34.24	10.4642		-144.262	42.8	4.20255
-452.535	34.24	10.4775		-134.262	42.8	4.17023
-442.535	34.24	10.4998		-124.262	42.8	4.12983
-432.535	34.24	10.5153		-114.262	42.8	4.08642
-422.535	34.24	10.5297		-104.262	42.8	4.02857
-412.535	34.24	10.5467		-94.2619	42.8	3.95562
-402.535	34.24	10.5641		-84.2619	42.8	3.88769
-392.535	34.24	10.5726		-74.2619	42.8	3.79748
-382.535	34.24	10.5801		-64.2619	42.8	3.68438
-372.535	34.24	10.5912		-54.2619	42.8	3.57564
-362.535	34.24	10.5919		-44.2619	42.8	3.47954
-352.535	34.24	10.594		-34.2619	42.8	3.39551
-342.535	34.24	10.5944		-24.2619	42.8	3.22113
-332.535	34.24	10.5928		-854.262	47.08	4.81537
-322.535	34.24	10.5852		-844.262	47.08	4.81619
-312.535	34.24	10.5785		-834.262	47.08	4.81616
-302.535	34.24	10.5656		-824.262	47.08	4.81621
-292.535	34.24	10.5475		-814.262	47.08	4.81629
-282.535	34.24	10.5225		-804.262	47.08	4.81582
-272.535	34.24	10.4992		-794.262	47.08	4.81524
-262.535	34.24	10.4833		-784.262	47.08	4.81474
-252.535	34.24	10.468		-774.262	47.08	4.81367
-242.535	34.24	10.4712		-764.262	47.08	4.81271
-232.535	34.24	10.4888		-754.262	47.08	4.81113
-222.535	34.24	10.5487		-744.262	47.08	4.81023
-212.535	34.24	10.6407		-734.262	47.08	4.80884
-202.535	34.24	10.8232		-724.262	47.08	4.80757
-192.535	34.24	11.0574		-714.262	47.08	4.80588
-182.535	34.24	11.3063		-704.262	47.08	4.80442
-172.535	34.24	11.6317		-694.262	47.08	4.80224
-162.535	34.24	11.9764		-684.262	47.08	4.80008
-152.535	34.24	12.5126		-674.262	47.08	4.79764
-142.535	34.24	13.0775		-664.262	47.08	4.79567
-132.535	34.24	13.7364		-654.262	47.08	4.79342
-122.535	34.24	14.7784		-644.262	47.08	4.79127
-112.535	34.24	16.3522		-634.262	47.08	4.78912
-102.535	34.24	17.7401		-624.262	47.08	4.78623
-92.5353	34.24	19.2317		-614.262	47.08	4.78285
-82.5353	34.24	21.3071		-604.262	47.08	4.77969
-72.5353	34.24	25.3524		-594.262	47.08	4.77618
-62.5353	34.24	31.579		-584.262	47.08	4.77249
-52.5353	34.24	45.9848		-574.262	47.08	4.76819
-42.5353	34.24	95.6753		-564.262	47.08	4.76376
-32.5353	34.24	-1623.05		-554.262	47.08	4.7594
-22.5353	34.24	-251.036		-544.262	47.08	4.75525
-1102.54	38.52	9.47648		-534.262	47.08	4.75124
-1092.54	38.52	9.47785		-524.262	47.08	4.74783
-1082.54	38.52	9.47862		-514.262	47.08	4.74453
-1072.54	38.52	9.47896		-504.262	47.08	4.74076
-1062.54	38.52	9.47952		-494.262	47.08	4.73724
-1052.54	38.52	9.47981		-484.262	47.08	4.73203
-1042.54	38.52	9.48033		-474.262	47.08	4.72726
-1032.54	38.52	9.48094		-464.262	47.08	4.72142
-1022.54	38.52	9.48159		-454.262	47.08	4.71439
-1012.54	38.52	9.48203		-444.262	47.08	4.70728
-1002.54	38.52	9.48268		-434.262	47.08	4.70002
-992.535	38.52	9.48374		-424.262	47.08	4.69481
-982.535	38.52	9.48543		-414.262	47.08	4.68754
-972.535	38.52	9.4872		-404.262	47.08	4.67999
-962.535	38.52	9.4893		-394.262	47.08	4.67286
-952.535	38.52	9.49173		-384.262	47.08	4.6644
-942.535	38.52	9.49451		-374.262	47.08	4.65783
-932.535	38.52	9.49766		-364.262	47.08	4.64846
-922.535	38.52	9.50117		-354.262	47.08	4.63935
-912.535	38.52	9.50508		-344.262	47.08	4.63054
-902.535	38.52	9.51905		-334.262	47.08	4.62025
-892.535	38.52	9.53676		-324.262	47.08	4.60837
-882.535	38.52	9.55847		-314.262	47.08	4.59298
-872.535	38.52	9.57736		-304.262	47.08	4.57944
-862.535	38.52	9.60044		-294.262	47.08	4.56552
-852.535	38.52	9.6205		-284.262	47.08	4.54403
-842.535	38.52	9.6479		-274.262	47.08	4.52994
-832.535	38.52	9.66951		-264.262	47.08	4.51844
-822.535	38.52	9.69017		-254.262	47.08	4.5045
-812.535	38.52	9.71311		-244.262	47.08	4.491
-802.535	38.52	9.73296		-234.262	47.08	4.46918
-792.535	38.52	9.75686		-224.262	47.08	4.45324
-782.535	38.52	9.7775		-214.262	47.08	4.4295
-772.535	38.52	9.80148		-204.262	47.08	4.40494
-762.535	38.52	9.82104		-194.262	47.08	4.38339
-752.535	38.52	9.84205		-184.262	47.08	4.35341
-742.535	38.52	9.86002		-174.262	47.08	4.3203
-732.535	38.52	9.88104		-164.262	47.08	4.29023
-722.535	38.52	9.89893		-154.262	47.08	4.25317
-712.535	38.52	9.92097		-144.262	47.08	4.21834
-702.535	38.52	9.9385		-134.262	47.08	4.17935
-692.535	38.52	9.95854		-124.262	47.08	4.13255
-682.535	38.52	9.97532		-114.262	47.08	4.0787
-672.535	38.52	9.99415		-104.262	47.08	3.99826
-662.535	38.52	10.0097		-94.2619	47.08	3.9472
-652.535	38.52	10.0315		-84.2619	47.08	3.86348
-642.535	38.52	10.0532		-74.2619	47.08	3.7679
-632.535	38.52	10.0742		-64.2619	47.08	3.6749
-622.535	38.52	10.0966		-54.2619	47.08	3.55906
-612.535	38.52	10.1206		-44.2619	47.08	3.42062
-602.535	38.52	10.1466		-34.2619	47.08	3.28002
-592.535	38.52	10.1694		-24.2619	47.08	3.05651
-582.535	38.52	10.1881		-854.262	51.36	4.82209
-572.535	38.52	10.211		-844.262	51.36	4.8233
-562.535	38.52	10.2391		-834.262	51.36	4.82358
-552.535	38.52	10.2633		-824.262	51.36	4.82447
-542.535	38.52	10.2897		-814.262	51.36	4.8253
-532.535	38.52	10.3101		-804.262	51.36	4.82533
-522.535	38.52	10.3331		-794.262	51.36	4.82474
-512.535	38.52	10.3598		-784.262	51.36	4.82402
-502.535	38.52	10.3856		-774.262	51.36	4.82318
-492.535	38.52	10.4145		-764.262	51.36	4.82232
-482.535	38.52	10.4371		-754.262	51.36	4.82092
-472.535	38.52	10.4593		-744.262	51.36	4.81999
-462.535	38.52	10.4751		-734.262	51.36	4.81928
-452.535	38.52	10.4959		-724.262	51.36	4.81823
-442.535	38.52	10.5158		-714.262	51.36	4.8169
-432.535	38.52	10.5371		-704.262	51.36	4.81584
-422.535	38.52	10.5527		-694.262	51.36	4.81412
-412.535	38.52	10.5711		-684.262	51.36	4.8129
-402.535	38.52	10.5885		-674.262	51.36	4.81048
-392.535	38.52	10.6024		-664.262	51.36	4.80767
-382.535	38.52	10.6076		-654.262	51.36	4.8051
-372.535	38.52	10.6135		-644.262	51.36	4.80275
-362.535	38.52	10.618		-634.262	51.36	4.80131
-352.535	38.52	10.6233		-624.262	51.36	4.7986
-342.535	38.52	10.6201		-614.262	51.36	4.79644
-332.535	38.52	10.6166		-604.262	51.36	4.79382
-322.535	38.52	10.6111		-594.262	51.36	4.79097
-312.535	38.52	10.6037		-584.262	51.36	4.78785
-302.535	38.52	10.5871		-574.262	51.36	4.78461
-292.535	38.52	10.5644		-564.262	51.36	4.78041
-282.535	38.52	10.542		-554.262	51.36	4.7768
-272.535	38.52	10.5217		-544.262	51.36	4.77305
-262.535	38.52	10.5042		-534.262	51.36	4.76888
-252.535	38.52	10.4966		-524.262	51.36	4.76515
-242.535	38.52	10.5083		-514.262	51.36	4.76156
-232.535	38.52	10.5615		-504.262	51.36	4.75736
-222.535	38.52	10.6277		-494.262	51.36	4.75338
-212.535	38.52	10.7467		-484.262	51.36	4.74859
-202.535	38.52	10.9574		-474.262	51.36	4.7443
-192.535	38.52	11.1963		-464.262	51.36	4.73899
-182.535	38.52	11.5113		-454.262	51.36	4.73249
-172.535	38.52	11.8416		-444.262	51.36	4.72516
-162.535	38.52	12.2563		-434.262	51.36	4.71854
-152.535	38.52	12.763		-424.262	51.36	4.71269
-142.535	38.52	13.4544		-414.262	51.36	4.70606
-132.535	38.52	14.3814		-404.262	51.36	4.69761
-122.535	38.52	15.4498		-394.262	51.36	4.68955
-112.535	38.52	16.9561		-384.262	51.36	4.6815
-102.535	38.52	18.264		-374.262	51.36	4.67359
-92.5353	38.52	20.2349		-364.262	51.36	4.66464
-82.5353	38.52	22.815		-354.262	51.36	4.65398
-72.5353	38.52	26.8987		-344.262	51.36	4.64539
-62.5353	38.52	35.9753		-334.262	51.36	4.63295
-52.5353	38.52	59.4592		-324.262	51.36	4.62324
-42.5353	38.52	154.506		-314.262	51.36	4.60552
-32.5353	38.52	-555.224		-304.262	51.36	4.59087
-22.5353	38.52	1209.29		-294.262	51.36	4.57567
-1102.54	42.8	9.48114		-284.262	51.36	4.55246
-1092.54	42.8	9.48178		-274.262	51.36	4.53701
-1082.54	42.8	9.48187		-264.262	51.36	4.52299
-1072.54	42.8	9.48193		-254.262	51.36	4.50398
-1062.54	42.8	9.48228		-244.262	51.36	4.487
-1052.54	42.8	9.48247		-234.262	51.36	4.46773
-1042.54	42.8	9.48258		-224.262	51.36	4.44769
-1032.54	42.8	9.48276		-214.262	51.36	4.42873
-1022.54	42.8	9.48275		-204.262	51.36	4.40416
-1012.54	42.8	9.48282		-194.262	51.36	4.38318
-1002.54	42.8	9.48318		-184.262	51.36	4.35059
-992.535	42.8	9.48387		-174.262	51.36	4.32192
-982.535	42.8	9.48489		-164.262	51.36	4.28996
-972.535	42.8	9.48618		-154.262	51.36	4.25769
-962.535	42.8	9.48818		-144.262	51.36	4.21332
-952.535	42.8	9.49044		-134.262	51.36	4.16821
-942.535	42.8	9.49318		-124.262	51.36	4.12475
-932.535	42.8	9.49644		-114.262	51.36	4.07192
-922.535	42.8	9.50026		-104.262	51.36	4.00928
-912.535	42.8	9.50469		-94.2619	51.36	3.94302
-902.535	42.8	9.52705		-84.2619	51.36	3.86218
-892.535	42.8	9.54672		-74.2619	51.36	3.78195
-882.535	42.8	9.57009		-64.2619	51.36	3.67089
-872.535	42.8	9.59051		-54.2619	51.36	3.55276
-862.535	42.8	9.61636		-44.2619	51.36	3.42106
-852.535	42.8	9.63672		-34.2619	51.36	3.28726
-842.535	42.8	9.65862		-24.2619	51.36	3.04844
-832.535	42.8	9.67749		-854.262	55.64	4.83001
-822.535	42.8	9.70152		-844.262	55.64	4.83091
-812.535	42.8	9.7213		-834.262	55.64	4.83111
-802.535	42.8	9.74146		-824.262	55.64	4.83208
-792.535	42.8	9.77107		-814.262	55.64	4.83302
-782.535	42.8	9.79042		-804.262	55.64	4.83291
-772.535	42.8	9.81182		-794.262	55.64	4.83266
-762.535	42.8	9.83		-784.262	55.64	4.83204
-752.535	42.8	9.85166		-774.262	55.64	4.8314
-742.535	42.8	9.86998		-764.262	55.64	4.8306
-732.535	42.8	9.89167		-754.262	55.64	4.82926
-722.535	42.8	9.90991		-744.262	55.64	4.82739
-712.535	42.8	9.9313		-734.262	55.64	4.82598
-702.535	42.8	9.94915		-724.262	55.64	4.82476
-692.535	42.8	9.97061		-714.262	55.64	4.82318
-682.535	42.8	9.99043		-704.262	55.64	4.82204
-672.535	42.8	10.0117		-694.262	55.64	4.82033
-662.535	42.8	10.0295		-684.262	55.64	4.81928
-652.535	42.8	10.0546		-674.262	55.64	4.81776
-642.535	42.8	10.077		-664.262	55.64	4.81595
-632.535	42.8	10.0995		-654.262	55.64	4.81358
-622.535	42.8	10.1227		-644.262	55.64	4.81122
-612.535	42.8	10.1477		-634.262	55.64	4.80924
-602.535	42.8	10.1713		-624.262	55.64	4.80678
-592.535	42.8	10.199		-614.262	55.64	4.80502
-582.535	42.8	10.2229		-604.262	55.64	4.8024
-572.535	42.8	10.2498		-594.262	55.64	4.7995
-562.535	42.8	10.2772		-584.262	55.64	4.79585
-552.535	42.8	10.3036		-574.262	55.64	4.79228
-542.535	42.8	10.3387		-564.262	55.64	4.78889
-532.535	42.8	10.3618		-554.262	55.64	4.7851
-522.535	42.8	10.387		-544.262	55.64	4.78186
-512.535	42.8	10.4123		-534.262	55.64	4.77824
-502.535	42.8	10.4318		-524.262	55.64	4.77396
-492.535	42.8	10.4601		-514.262	55.64	4.76837
-482.535	42.8	10.4847		-504.262	55.64	4.7629
-472.535	42.8	10.5109		-494.262	55.64	4.75878
-462.535	42.8	10.5321		-484.262	55.64	4.75418
-452.535	42.8	10.5558		-474.262	55.64	4.74861
-442.535	42.8	10.5749		-464.262	55.64	4.74272
-432.535	42.8	10.5967		-454.262	55.64	4.73654
-422.535	42.8	10.611		-444.262	55.64	4.73102
-412.535	42.8	10.6306		-434.262	55.64	4.72433
-402.535	42.8	10.6465		-424.262	55.64	4.7174
-392.535	42.8	10.6566		-414.262	55.64	4.71109
-382.535	42.8	10.6669		-404.262	55.64	4.70067
-372.535	42.8	10.6757		-394.262	55.64	4.69342
-362.535	42.8	10.6824		-384.262	55.64	4.68502
-352.535	42.8	10.6895		-374.262	55.64	4.67534
-342.535	42.8	10.693		-364.262	55.64	4.66533
-332.535	42.8	10.6928		-354.262	55.64	4.65445
-322.535	42.8	10.6881		-344.262	55.64	4.64399
-312.535	42.8	10.6779		-334.262	55.64	4.63025
-302.535	42.8	10.6647		-324.262	55.64	4.61688
-292.535	42.8	10.6381		-314.262	55.64	4.60612
-282.535	42.8	10.6224		-304.262	55.64	4.59103
-272.535	42.8	10.5931		-294.262	55.64	4.57558
-262.535	42.8	10.5793		-284.262	55.64	4.56111
-252.535	42.8	10.5715		-274.262	55.64	4.54127
-242.535	42.8	10.6356		-264.262	55.64	4.52439
-232.535	42.8	10.6999		-254.262	55.64	4.50805
-222.535	42.8	10.8064		-244.262	55.64	4.49258
-212.535	42.8	10.9166		-234.262	55.64	4.47343
-202.535	42.8	11.0957		-224.262	55.64	4.44625
-192.535	42.8	11.2936		-214.262	55.64	4.42856
-182.535	42.8	11.5188		-204.262	55.64	4.4037
-172.535	42.8	11.729		-194.262	55.64	4.38326
-162.535	42.8	11.9522		-184.262	55.64	4.35252
-152.535	42.8	12.1429		-174.262	55.64	4.32043
-142.535	42.8	12.3706		-164.262	55.64	4.28518
-132.535	42.8	12.7053		-154.262	55.64	4.24832
-122.535	42.8	13.0051		-144.262	55.64	4.21723
-112.535	42.8	13.6658		-134.262	55.64	4.16561
-102.535	42.8	13.71		-124.262	55.64	4.10969
-92.5353	42.8	14.2742		-114.262	55.64	4.0444
-82.5353	42.8	15.1598		-104.262	55.64	3.98772
-72.5353	42.8	18.6646		-94.2619	55.64	3.92866
-62.5353	42.8	26.3055		-84.2619	55.64	3.85207
-52.5353	42.8	38.1106		-74.2619	55.64	3.78688
-42.5353	42.8	20.0077		-64.2619	55.64	3.68614
-32.5353	42.8	3.49355		-54.2619	55.64	3.59009
-22.5353	42.8	2.45304		-44.2619	55.64	3.46354
-1102.54	47.08	9.47676		-34.2619	55.64	3.38383
-1092.54	47.08	9.4773		-24.2619	55.64	3.14281
-1082.54	47.08	9.47742		-854.262	59.92	4.8434
-1072.54	47.08	9.4775		-844.262	59.92	4.84426
-1062.54	47.08	9.47741		-834.262	59.92	4.84481
-1052.54	47.08	9.47739		-824.262	59.92	4.84557
-1042.54	47.08	9.47727		-814.262	59.92	4.84552
-1032.54	47.08	9.47715		-804.262	59.92	4.84484
-1022.54	47.08	9.47709		-794.262	59.92	4.84433
-1012.54	47.08	9.47732		-784.262	59.92	4.84348
-1002.54	47.08	9.47788		-774.262	59.92	4.84262
-992.535	47.08	9.4788		-764.262	59.92	4.8412
-982.535	47.08	9.48037		-754.262	59.92	4.83958
-972.535	47.08	9.48218		-744.262	59.92	4.83856
-962.535	47.08	9.48447		-734.262	59.92	4.83744
-952.535	47.08	9.48729		-724.262	59.92	4.83656
-942.535	47.08	9.49069		-714.262	59.92	4.83466
-932.535	47.08	9.49472		-704.262	59.92	4.83337
-922.535	47.08	9.49947		-694.262	59.92	4.83162
-912.535	47.08	9.51537		-684.262	59.92	4.82996
-902.535	47.08	9.53429		-674.262	59.92	4.82807
-892.535	47.08	9.55625		-664.262	59.92	4.82653
-882.535	47.08	9.57517		-654.262	59.92	4.82478
-872.535	47.08	9.59856		-644.262	59.92	4.82257
-862.535	47.08	9.61766		-634.262	59.92	4.81982
-852.535	47.08	9.63723		-624.262	59.92	4.81758
-842.535	47.08	9.65997		-614.262	59.92	4.81536
-832.535	47.08	9.67958		-604.262	59.92	4.81314
-822.535	47.08	9.70346		-594.262	59.92	4.81055
-812.535	47.08	9.72588		-584.262	59.92	4.80679
-802.535	47.08	9.75076		-574.262	59.92	4.80349
-792.535	47.08	9.76882		-564.262	59.92	4.79965
-782.535	47.08	9.7905		-554.262	59.92	4.79644
-772.535	47.08	9.809		-544.262	59.92	4.79328
-762.535	47.08	9.83108		-534.262	59.92	4.78994
-752.535	47.08	9.84985		-524.262	59.92	4.78594
-742.535	47.08	9.8721		-514.262	59.92	4.78237
-732.535	47.08	9.89094		-504.262	59.92	4.77725
-722.535	47.08	9.91309		-494.262	59.92	4.77205
-712.535	47.08	9.93293		-484.262	59.92	4.76682
-702.535	47.08	9.95551		-474.262	59.92	4.76046
-692.535	47.08	9.97564		-464.262	59.92	4.75427
-682.535	47.08	9.99691		-454.262	59.92	4.74633
-672.535	47.08	10.0146		-444.262	59.92	4.73838
-662.535	47.08	10.0398		-434.262	59.92	4.72978
-652.535	47.08	10.0608		-424.262	59.92	4.72373
-642.535	47.08	10.0878		-414.262	59.92	4.71702
-632.535	47.08	10.1097		-404.262	59.92	4.7087
-622.535	47.08	10.1321		-394.262	59.92	4.7013
-612.535	47.08	10.1505		-384.262	59.92	4.69218
-602.535	47.08	10.1747		-374.262	59.92	4.68384
-592.535	47.08	10.2		-364.262	59.92	4.67334
-582.535	47.08	10.2269		-354.262	59.92	4.66411
-572.535	47.08	10.258		-344.262	59.92	4.65293
-562.535	47.08	10.28		-334.262	59.92	4.64404
-552.535	47.08	10.3101		-324.262	59.92	4.62926
-542.535	47.08	10.3399		-314.262	59.92	4.61817
-532.535	47.08	10.3709		-304.262	59.92	4.60673
-522.535	47.08	10.4009		-294.262	59.92	4.58895
-512.535	47.08	10.4273		-284.262	59.92	4.57548
-502.535	47.08	10.4509		-274.262	59.92	4.55189
-492.535	47.08	10.4728		-264.262	59.92	4.5368
-482.535	47.08	10.4929		-254.262	59.92	4.51896
-472.535	47.08	10.5173		-244.262	59.92	4.50118
-462.535	47.08	10.5384		-234.262	59.92	4.48352
-452.535	47.08	10.5602		-224.262	59.92	4.45637
-442.535	47.08	10.5773		-214.262	59.92	4.43454
-432.535	47.08	10.601		-204.262	59.92	4.40678
-422.535	47.08	10.62		-194.262	59.92	4.37951
-412.535	47.08	10.6334		-184.262	59.92	4.35328
-402.535	47.08	10.6434		-174.262	59.92	4.31881
-392.535	47.08	10.6542		-164.262	59.92	4.28444
-382.535	47.08	10.6639		-154.262	59.92	4.24095
-372.535	47.08	10.6731		-144.262	59.92	4.1969
-362.535	47.08	10.68		-134.262	59.92	4.16117
-352.535	47.08	10.6854		-124.262	59.92	4.11307
-342.535	47.08	10.6877		-114.262	59.92	4.04177
-332.535	47.08	10.684		-104.262	59.92	3.98868
-322.535	47.08	10.6735		-94.2619	59.92	3.91737
-312.535	47.08	10.6595		-84.2619	59.92	3.85052
-302.535	47.08	10.6385		-74.2619	59.92	3.75834
-292.535	47.08	10.6035		-64.2619	59.92	3.6653
-282.535	47.08	10.5798		-54.2619	59.92	3.53792
-272.535	47.08	10.5494		-44.2619	59.92	3.36544
-262.535	47.08	10.5591		-34.2619	59.92	3.10707
-252.535	47.08	10.555		-24.2619	59.92	2.90083
-242.535	47.08	10.6244		-854.262	64.2	4.85345
-232.535	47.08	10.6698		-844.262	64.2	4.85394
-222.535	47.08	10.762		-834.262	64.2	4.85449
-212.535	47.08	10.881		-824.262	64.2	4.85464
-202.535	47.08	11.0296		-814.262	64.2	4.8543
-192.535	47.08	11.2064		-804.262	64.2	4.85393
-182.535	47.08	11.391		-794.262	64.2	4.85353
-172.535	47.08	11.5138		-784.262	64.2	4.85311
-162.535	47.08	11.6106		-774.262	64.2	4.85184
-152.535	47.08	11.7774		-764.262	64.2	4.85023
-142.535	47.08	11.9534		-754.262	64.2	4.84868
-132.535	47.08	12.163		-744.262	64.2	4.84675
-122.535	47.08	12.1356		-734.262	64.2	4.84486
-112.535	47.08	11.9487		-724.262	64.2	4.84305
-102.535	47.08	11.4571		-714.262	64.2	4.842
-92.5353	47.08	11.8799		-704.262	64.2	4.84053
-82.5353	47.08	14.5073		-694.262	64.2	4.83898
-72.5353	47.08	18.6388		-684.262	64.2	4.83735
-62.5353	47.08	23.5386		-674.262	64.2	4.83526
-52.5353	47.08	15.0905		-664.262	64.2	4.83307
-42.5353	47.08	4.37359		-654.262	64.2	4.83067
-32.5353	47.08	3.17604		-644.262	64.2	4.82775
-22.5353	47.08	2.53107		-634.262	64.2	4.82412
-1102.54	51.36	9.4831		-624.262	64.2	4.82092
-1092.54	51.36	9.48326		-614.262	64.2	4.81762
-1082.54	51.36	9.48323		-604.262	64.2	4.81485
-1072.54	51.36	9.48324		-594.262	64.2	4.81173
-1062.54	51.36	9.4831		-584.262	64.2	4.80852
-1052.54	51.36	9.48292		-574.262	64.2	4.80484
-1042.54	51.36	9.48292		-564.262	64.2	4.80124
-1032.54	51.36	9.48276		-554.262	64.2	4.79823
-1022.54	51.36	9.48289		-544.262	64.2	4.79426
-1012.54	51.36	9.48344		-534.262	64.2	4.79105
-1002.54	51.36	9.4843		-524.262	64.2	4.78691
-992.535	51.36	9.48554		-514.262	64.2	4.7819
-982.535	51.36	9.48721		-504.262	64.2	4.77732
-972.535	51.36	9.48934		-494.262	64.2	4.77277
-962.535	51.36	9.492		-484.262	64.2	4.76752
-952.535	51.36	9.49369		-474.262	64.2	4.76244
-942.535	51.36	9.49567		-464.262	64.2	4.75628
-932.535	51.36	9.49794		-454.262	64.2	4.74909
-922.535	51.36	9.50408		-444.262	64.2	4.74316
-912.535	51.36	9.52138		-434.262	64.2	4.73418
-902.535	51.36	9.54304		-424.262	64.2	4.72834
-892.535	51.36	9.56154		-414.262	64.2	4.72175
-882.535	51.36	9.58533		-404.262	64.2	4.71355
-872.535	51.36	9.60456		-394.262	64.2	4.70531
-862.535	51.36	9.62273		-384.262	64.2	4.69555
-852.535	51.36	9.64574		-374.262	64.2	4.6875
-842.535	51.36	9.66613		-364.262	64.2	4.6763
-832.535	51.36	9.6911		-354.262	64.2	4.6654
-822.535	51.36	9.71279		-344.262	64.2	4.65573
-812.535	51.36	9.7379		-334.262	64.2	4.64059
-802.535	51.36	9.75574		-324.262	64.2	4.62951
-792.535	51.36	9.77743		-314.262	64.2	4.61769
-782.535	51.36	9.79633		-304.262	64.2	4.60411
-772.535	51.36	9.81973		-294.262	64.2	4.59038
-762.535	51.36	9.83978		-284.262	64.2	4.5736
-752.535	51.36	9.86374		-274.262	64.2	4.5576
-742.535	51.36	9.88534		-264.262	64.2	4.54632
-732.535	51.36	9.90971		-254.262	64.2	4.52577
-722.535	51.36	9.93065		-244.262	64.2	4.50835
-712.535	51.36	9.95514		-234.262	64.2	4.48181
-702.535	51.36	9.97623		-224.262	64.2	4.46341
-692.535	51.36	9.99709		-214.262	64.2	4.4443
-682.535	51.36	10.0142		-204.262	64.2	4.41456
-672.535	51.36	10.0308		-194.262	64.2	4.38916
-662.535	51.36	10.053		-184.262	64.2	4.35718
-652.535	51.36	10.0762		-174.262	64.2	4.33342
-642.535	51.36	10.1		-164.262	64.2	4.29826
-632.535	51.36	10.1249		-154.262	64.2	4.2636
-622.535	51.36	10.1445		-144.262	64.2	4.21852
-612.535	51.36	10.1711		-134.262	64.2	4.17007
-602.535	51.36	10.1924		-124.262	64.2	4.12335
-592.535	51.36	10.2155		-114.262	64.2	4.06473
-582.535	51.36	10.2485		-104.262	64.2	4.00502
-572.535	51.36	10.2757		-94.2619	64.2	3.93045
-562.535	51.36	10.3009		-84.2619	64.2	3.85453
-552.535	51.36	10.3249		-74.2619	64.2	3.76542
-542.535	51.36	10.3506		-64.2619	64.2	3.65281
-532.535	51.36	10.3707		-54.2619	64.2	3.55763
-522.535	51.36	10.3939		-44.2619	64.2	3.41948
-512.535	51.36	10.4189		-34.2619	64.2	3.30851
-502.535	51.36	10.4431		-24.2619	64.2	3.07037
-492.535	51.36	10.4676		-854.262	68.48	4.864
-482.535	51.36	10.4867		-844.262	68.48	4.86424
-472.535	51.36	10.511		-834.262	68.48	4.86462
-462.535	51.36	10.5289		-824.262	68.48	4.86421
-452.535	51.36	10.5536		-814.262	68.48	4.86377
-442.535	51.36	10.5739		-804.262	68.48	4.86353
-432.535	51.36	10.5933		-794.262	68.48	4.86282
-422.535	51.36	10.6142		-784.262	68.48	4.86261
-412.535	51.36	10.6276		-774.262	68.48	4.86165
-402.535	51.36	10.6384		-764.262	68.48	4.86058
-392.535	51.36	10.6462		-754.262	68.48	4.85993
-382.535	51.36	10.6526		-744.262	68.48	4.85902
-372.535	51.36	10.6534		-734.262	68.48	4.85774
-362.535	51.36	10.6537		-724.262	68.48	4.85653
-352.535	51.36	10.6543		-714.262	68.48	4.85504
-342.535	51.36	10.6463		-704.262	68.48	4.85386
-332.535	51.36	10.6376		-694.262	68.48	4.85236
-322.535	51.36	10.6167		-684.262	68.48	4.8507
-312.535	51.36	10.5917		-674.262	68.48	4.84922
-302.535	51.36	10.5536		-664.262	68.48	4.84704
-292.535	51.36	10.5153		-654.262	68.48	4.84445
-282.535	51.36	10.4822		-644.262	68.48	4.84171
-272.535	51.36	10.4347		-634.262	68.48	4.83842
-262.535	51.36	10.443		-624.262	68.48	4.83555
-252.535	51.36	10.4378		-614.262	68.48	4.83253
-242.535	51.36	10.4871		-604.262	68.48	4.82933
-232.535	51.36	10.5438		-594.262	68.48	4.82583
-222.535	51.36	10.6229		-584.262	68.48	4.82265
-212.535	51.36	10.7186		-574.262	68.48	4.81998
-202.535	51.36	10.812		-564.262	68.48	4.81612
-192.535	51.36	10.9253		-554.262	68.48	4.8121
-182.535	51.36	10.9755		-544.262	68.48	4.80773
-172.535	51.36	10.9712		-534.262	68.48	4.804
-162.535	51.36	10.8722		-524.262	68.48	4.80084
-152.535	51.36	10.7234		-514.262	68.48	4.79555
-142.535	51.36	10.4798		-504.262	68.48	4.79058
-132.535	51.36	10.2767		-494.262	68.48	4.78588
-122.535	51.36	9.62037		-484.262	68.48	4.78124
-112.535	51.36	8.97093		-474.262	68.48	4.77608
-102.535	51.36	8.21713		-464.262	68.48	4.7699
-92.5353	51.36	8.12826		-454.262	68.48	4.76294
-82.5353	51.36	10.1304		-444.262	68.48	4.75559
-72.5353	51.36	13.1042		-434.262	68.48	4.74978
-62.5353	51.36	7.78209		-424.262	68.48	4.7425
-52.5353	51.36	5.44272		-414.262	68.48	4.73623
-42.5353	51.36	4.08836		-404.262	68.48	4.72773
-32.5353	51.36	3.36582		-394.262	68.48	4.72009
-22.5353	51.36	2.53037		-384.262	68.48	4.71298
-1102.54	55.64	9.50533		-374.262	68.48	4.70233
-1092.54	55.64	9.50508		-364.262	68.48	4.69384
-1082.54	55.64	9.50492		-354.262	68.48	4.68498
-1072.54	55.64	9.50452		-344.262	68.48	4.67284
-1062.54	55.64	9.50415		-334.262	68.48	4.66292
-1052.54	55.64	9.50397		-324.262	68.48	4.64951
-1042.54	55.64	9.5038		-314.262	68.48	4.63757
-1032.54	55.64	9.50368		-304.262	68.48	4.62429
-1022.54	55.64	9.50389		-294.262	68.48	4.60746
-1012.54	55.64	9.50447		-284.262	68.48	4.59264
-1002.54	55.64	9.50566		-274.262	68.48	4.57604
-992.535	55.64	9.50716		-264.262	68.48	4.5637
-982.535	55.64	9.50807		-254.262	68.48	4.54744
-972.535	55.64	9.50926		-244.262	68.48	4.52417
-962.535	55.64	9.51073		-234.262	68.48	4.50121
-952.535	55.64	9.51249		-224.262	68.48	4.48212
-942.535	55.64	9.51456		-214.262	68.48	4.45823
-932.535	55.64	9.51694		-204.262	68.48	4.43565
-922.535	55.64	9.53254		-194.262	68.48	4.40753
-912.535	55.64	9.54816		-184.262	68.48	4.38536
-902.535	55.64	9.56753		-174.262	68.48	4.35293
-892.535	55.64	9.58407		-164.262	68.48	4.31643
-882.535	55.64	9.60449		-154.262	68.48	4.28206
-872.535	55.64	9.62266		-144.262	68.48	4.24303
-862.535	55.64	9.64411		-134.262	68.48	4.20393
-852.535	55.64	9.66361		-124.262	68.48	4.16197
-842.535	55.64	9.68734		-114.262	68.48	4.11584
-832.535	55.64	9.70797		-104.262	68.48	4.06489
-822.535	55.64	9.7302		-94.2619	68.48	3.99033
-812.535	55.64	9.75052		-84.2619	68.48	3.91743
-802.535	55.64	9.76773		-74.2619	68.48	3.80422
-792.535	55.64	9.78843		-64.2619	68.48	3.69486
-782.535	55.64	9.80722		-54.2619	68.48	3.55677
-772.535	55.64	9.82958		-44.2619	68.48	3.4072
-762.535	55.64	9.84885		-34.2619	68.48	3.15699
-752.535	55.64	9.87155		-24.2619	68.48	2.94878
-742.535	55.64	9.8965		-854.262	72.76	4.873
-732.535	55.64	9.93294		-844.262	72.76	4.87356
-722.535	55.64	9.95597		-834.262	72.76	4.87277
-712.535	55.64	9.97788		-824.262	72.76	4.87243
-702.535	55.64	9.99661		-814.262	72.76	4.87204
-692.535	55.64	10.019		-804.262	72.76	4.87178
-682.535	55.64	10.0377		-794.262	72.76	4.87161
-672.535	55.64	10.0583		-784.262	72.76	4.87109
-662.535	55.64	10.0763		-774.262	72.76	4.87046
-652.535	55.64	10.1025		-764.262	72.76	4.87001
-642.535	55.64	10.1246		-754.262	72.76	4.86829
-632.535	55.64	10.1516		-744.262	72.76	4.86645
-622.535	55.64	10.1733		-734.262	72.76	4.86491
-612.535	55.64	10.2007		-724.262	72.76	4.86358
-602.535	55.64	10.2227		-714.262	72.76	4.86249
-592.535	55.64	10.2465		-704.262	72.76	4.86077
-582.535	55.64	10.2731		-694.262	72.76	4.85894
-572.535	55.64	10.3021		-684.262	72.76	4.85644
-562.535	55.64	10.3313		-674.262	72.76	4.85493
-552.535	55.64	10.3569		-664.262	72.76	4.85283
-542.535	55.64	10.3863		-654.262	72.76	4.85075
-532.535	55.64	10.4072		-644.262	72.76	4.84813
-522.535	55.64	10.4312		-634.262	72.76	4.8455
-512.535	55.64	10.4512		-624.262	72.76	4.84192
-502.535	55.64	10.4726		-614.262	72.76	4.83865
-492.535	55.64	10.4984		-604.262	72.76	4.83464
-482.535	55.64	10.516		-594.262	72.76	4.83005
-472.535	55.64	10.5412		-584.262	72.76	4.82612
-462.535	55.64	10.5599		-574.262	72.76	4.8222
-452.535	55.64	10.581		-564.262	72.76	4.81876
-442.535	55.64	10.5998		-554.262	72.76	4.81408
-432.535	55.64	10.6191		-544.262	72.76	4.8099
-422.535	55.64	10.6377		-534.262	72.76	4.80546
-412.535	55.64	10.6527		-524.262	72.76	4.80095
-402.535	55.64	10.6645		-514.262	72.76	4.79577
-392.535	55.64	10.6723		-504.262	72.76	4.78875
-382.535	55.64	10.6766		-494.262	72.76	4.78134
-372.535	55.64	10.6761		-484.262	72.76	4.77656
-362.535	55.64	10.6723		-474.262	72.76	4.77175
-352.535	55.64	10.6701		-464.262	72.76	4.76607
-342.535	55.64	10.6606		-454.262	72.76	4.75939
-332.535	55.64	10.6459		-444.262	72.76	4.75129
-322.535	55.64	10.6186		-434.262	72.76	4.74448
-312.535	55.64	10.5938		-424.262	72.76	4.73756
-302.535	55.64	10.5548		-414.262	72.76	4.73147
-292.535	55.64	10.5058		-404.262	72.76	4.72518
-282.535	55.64	10.4594		-394.262	72.76	4.71786
-272.535	55.64	10.4647		-384.262	72.76	4.70944
-262.535	55.64	10.4475		-374.262	72.76	4.70214
-252.535	55.64	10.4578		-364.262	72.76	4.69443
-242.535	55.64	10.4975		-354.262	72.76	4.68471
-232.535	55.64	10.5347		-344.262	72.76	4.67512
-222.535	55.64	10.6028		-334.262	72.76	4.66262
-212.535	55.64	10.6576		-324.262	72.76	4.64911
-202.535	55.64	10.7121		-314.262	72.76	4.63516
-192.535	55.64	10.7344		-304.262	72.76	4.61851
-182.535	55.64	10.6876		-294.262	72.76	4.60274
-172.535	55.64	10.5627		-284.262	72.76	4.58474
-162.535	55.64	10.4464		-274.262	72.76	4.56894
-152.535	55.64	10.0963		-264.262	72.76	4.54923
-142.535	55.64	9.64336		-254.262	72.76	4.53245
-132.535	55.64	9.22869		-244.262	72.76	4.51848
-122.535	55.64	8.49042		-234.262	72.76	4.49034
-112.535	55.64	7.76555		-224.262	72.76	4.4727
-102.535	55.64	7.35367		-214.262	72.76	4.44659
-92.5353	55.64	7.47072		-204.262	72.76	4.42265
-82.5353	55.64	7.42523		-194.262	72.76	4.40174
-72.5353	55.64	5.66155		-184.262	72.76	4.37167
-62.5353	55.64	5.34575		-174.262	72.76	4.34426
-52.5353	55.64	4.27933		-164.262	72.76	4.31343
-42.5353	55.64	3.69342		-154.262	72.76	4.27161
-32.5353	55.64	3.15405		-144.262	72.76	4.23383
-22.5353	55.64	2.37598		-134.262	72.76	4.1951
-1102.54	59.92	9.51313		-124.262	72.76	4.16462
-1092.54	59.92	9.51225		-114.262	72.76	4.12258
-1082.54	59.92	9.51154		-104.262	72.76	4.04906
-1072.54	59.92	9.51103		-94.2619	72.76	3.97533
-1062.54	59.92	9.51006		-84.2619	72.76	3.88322
-1052.54	59.92	9.5093		-74.2619	72.76	3.77012
-1042.54	59.92	9.50867		-64.2619	72.76	3.63037
-1032.54	59.92	9.50829		-54.2619	72.76	3.48218
-1022.54	59.92	9.50815		-44.2619	72.76	3.30111
-1012.54	59.92	9.50825		-34.2619	72.76	3.23392
-1002.54	59.92	9.50859		-24.2619	72.76	3.01262
-992.535	59.92	9.50919		-854.262	77.04	4.88637
-982.535	59.92	9.51005		-844.262	77.04	4.88561
-972.535	59.92	9.51119		-834.262	77.04	4.88494
-962.535	59.92	9.5126		-824.262	77.04	4.88424
-952.535	59.92	9.51431		-814.262	77.04	4.88338
-942.535	59.92	9.51632		-804.262	77.04	4.88235
-932.535	59.92	9.52201		-794.262	77.04	4.88143
-922.535	59.92	9.53824		-784.262	77.04	4.88069
-912.535	59.92	9.55498		-774.262	77.04	4.87938
-902.535	59.92	9.57587		-764.262	77.04	4.87803
-892.535	59.92	9.59521		-754.262	77.04	4.87626
-882.535	59.92	9.61837		-744.262	77.04	4.87451
-872.535	59.92	9.63843		-734.262	77.04	4.87321
-862.535	59.92	9.66309		-724.262	77.04	4.87194
-852.535	59.92	9.68671		-714.262	77.04	4.87106
-842.535	59.92	9.70814		-704.262	77.04	4.86963
-832.535	59.92	9.72632		-694.262	77.04	4.86761
-822.535	59.92	9.74865		-684.262	77.04	4.86547
-812.535	59.92	9.76756		-674.262	77.04	4.86352
-802.535	59.92	9.79069		-664.262	77.04	4.86097
-792.535	59.92	9.81081		-654.262	77.04	4.8586
-782.535	59.92	9.83584		-644.262	77.04	4.85613
-772.535	59.92	9.85483		-634.262	77.04	4.85386
-762.535	59.92	9.8724		-624.262	77.04	4.85124
-752.535	59.92	9.89489		-614.262	77.04	4.84852
-742.535	59.92	9.91419		-604.262	77.04	4.84494
-732.535	59.92	9.93533		-594.262	77.04	4.8406
-722.535	59.92	9.95165		-584.262	77.04	4.83618
-712.535	59.92	9.97169		-574.262	77.04	4.83247
-702.535	59.92	9.99077		-564.262	77.04	4.82833
-692.535	59.92	10.0076		-554.262	77.04	4.82384
-682.535	59.92	10.0296		-544.262	77.04	4.81884
-672.535	59.92	10.0476		-534.262	77.04	4.81353
-662.535	59.92	10.0672		-524.262	77.04	4.808
-652.535	59.92	10.0895		-514.262	77.04	4.80173
-642.535	59.92	10.114		-504.262	77.04	4.79581
-632.535	59.92	10.137		-494.262	77.04	4.79033
-622.535	59.92	10.1625		-484.262	77.04	4.78555
-612.535	59.92	10.1838		-474.262	77.04	4.78074
-602.535	59.92	10.2105		-464.262	77.04	4.77504
-592.535	59.92	10.2351		-454.262	77.04	4.76826
-582.535	59.92	10.2597		-444.262	77.04	4.76006
-572.535	59.92	10.2815		-434.262	77.04	4.75293
-562.535	59.92	10.3009		-424.262	77.04	4.74723
-552.535	59.92	10.3277		-414.262	77.04	4.74104
-542.535	59.92	10.3521		-404.262	77.04	4.73449
-532.535	59.92	10.3769		-394.262	77.04	4.72703
-522.535	59.92	10.3998		-384.262	77.04	4.7184
-512.535	59.92	10.4237		-374.262	77.04	4.7103
-502.535	59.92	10.4402		-364.262	77.04	4.702
-492.535	59.92	10.4592		-354.262	77.04	4.69116
-482.535	59.92	10.479		-344.262	77.04	4.68052
-472.535	59.92	10.5		-334.262	77.04	4.66624
-462.535	59.92	10.5214		-324.262	77.04	4.65264
-452.535	59.92	10.5437		-314.262	77.04	4.63692
-442.535	59.92	10.5626		-304.262	77.04	4.62044
-432.535	59.92	10.5843		-294.262	77.04	4.60538
-422.535	59.92	10.6033		-284.262	77.04	4.59082
-412.535	59.92	10.6117		-274.262	77.04	4.57664
-402.535	59.92	10.6192		-264.262	77.04	4.56566
-392.535	59.92	10.6238		-254.262	77.04	4.54921
-382.535	59.92	10.6248		-244.262	77.04	4.53503
-372.535	59.92	10.6202		-234.262	77.04	4.50892
-362.535	59.92	10.6146		-224.262	77.04	4.49021
-352.535	59.92	10.6018		-214.262	77.04	4.46806
-342.535	59.92	10.5803		-204.262	77.04	4.43955
-332.535	59.92	10.5581		-194.262	77.04	4.41682
-322.535	59.92	10.522		-184.262	77.04	4.38329
-312.535	59.92	10.4807		-174.262	77.04	4.35847
-302.535	59.92	10.4277		-164.262	77.04	4.32324
-292.535	59.92	10.3884		-154.262	77.04	4.28136
-282.535	59.92	10.3576		-144.262	77.04	4.23468
-272.535	59.92	10.3287		-134.262	77.04	4.18685
-262.535	59.92	10.3265		-124.262	77.04	4.14069
-252.535	59.92	10.3134		-114.262	77.04	4.08236
-242.535	59.92	10.3892		-104.262	77.04	4.01393
-232.535	59.92	10.437		-94.2619	77.04	3.9364
-222.535	59.92	10.5116		-84.2619	77.04	3.83135
-212.535	59.92	10.5583		-74.2619	77.04	3.74313
-202.535	59.92	10.5863		-64.2619	77.04	3.58875
-192.535	59.92	10.5862		-54.2619	77.04	3.46128
-182.535	59.92	10.5026		-44.2619	77.04	3.31107
-172.535	59.92	10.4473		-34.2619	77.04	3.18981
-162.535	59.92	10.3064		-24.2619	77.04	2.94145
-152.535	59.92	10.0427		-854.262	81.32	4.89483
-142.535	59.92	9.53057		-844.262	81.32	4.89404
-132.535	59.92	9.00592		-834.262	81.32	4.89339
-122.535	59.92	8.57115		-824.262	81.32	4.89274
-112.535	59.92	8.22136		-814.262	81.32	4.89215
-102.535	59.92	8.19125		-804.262	81.32	4.89114
-92.5353	59.92	7.93213		-794.262	81.32	4.89064
-82.5353	59.92	5.83125		-784.262	81.32	4.89036
-72.5353	59.92	5.60027		-774.262	81.32	4.88929
-62.5353	59.92	4.89238		-764.262	81.32	4.88771
-52.5353	59.92	4.21157		-754.262	81.32	4.88601
-42.5353	59.92	3.50174		-744.262	81.32	4.8844
-32.5353	59.92	2.89225		-734.262	81.32	4.88331
-22.5353	59.92	2.0465		-724.262	81.32	4.88145
-1102.54	64.2	9.5309		-714.262	81.32	4.87964
-1092.54	64.2	9.53026		-704.262	81.32	4.87721
-1082.54	64.2	9.52895		-694.262	81.32	4.87519
-1072.54	64.2	9.5281		-684.262	81.32	4.87262
-1062.54	64.2	9.52752		-674.262	81.32	4.8701
-1052.54	64.2	9.52701		-664.262	81.32	4.86714
-1042.54	64.2	9.52671		-654.262	81.32	4.8649
-1032.54	64.2	9.52606		-644.262	81.32	4.86277
-1022.54	64.2	9.52571		-634.262	81.32	4.86105
-1012.54	64.2	9.52531		-624.262	81.32	4.85872
-1002.54	64.2	9.52512		-614.262	81.32	4.85562
-992.535	64.2	9.52516		-604.262	81.32	4.85298
-982.535	64.2	9.52617		-594.262	81.32	4.84914
-972.535	64.2	9.52764		-584.262	81.32	4.84562
-962.535	64.2	9.52945		-574.262	81.32	4.84196
-952.535	64.2	9.53149		-564.262	81.32	4.83805
-942.535	64.2	9.53471		-554.262	81.32	4.83391
-932.535	64.2	9.54183		-544.262	81.32	4.82925
-922.535	64.2	9.56008		-534.262	81.32	4.82506
-912.535	64.2	9.58168		-524.262	81.32	4.82014
-902.535	64.2	9.59925		-514.262	81.32	4.81411
-892.535	64.2	9.6212		-504.262	81.32	4.80863
-882.535	64.2	9.63988		-494.262	81.32	4.80404
-872.535	64.2	9.66315		-484.262	81.32	4.79834
-862.535	64.2	9.68142		-474.262	81.32	4.7937
-852.535	64.2	9.70337		-464.262	81.32	4.78865
-842.535	64.2	9.72204		-454.262	81.32	4.78251
-832.535	64.2	9.74502		-444.262	81.32	4.7761
-822.535	64.2	9.76455		-434.262	81.32	4.76906
-812.535	64.2	9.78936		-424.262	81.32	4.76028
-802.535	64.2	9.80971		-414.262	81.32	4.7514
-792.535	64.2	9.82996		-404.262	81.32	4.74394
-782.535	64.2	9.85354		-394.262	81.32	4.73677
-772.535	64.2	9.8726		-384.262	81.32	4.73018
-762.535	64.2	9.89392		-374.262	81.32	4.71963
-752.535	64.2	9.91318		-364.262	81.32	4.71301
-742.535	64.2	9.93748		-354.262	81.32	4.70356
-732.535	64.2	9.95856		-344.262	81.32	4.69515
-722.535	64.2	9.9814		-334.262	81.32	4.68553
-712.535	64.2	9.99983		-324.262	81.32	4.6753
-702.535	64.2	10.0194		-314.262	81.32	4.66353
-692.535	64.2	10.0366		-304.262	81.32	4.64594
-682.535	64.2	10.0592		-294.262	81.32	4.63089
-672.535	64.2	10.078		-284.262	81.32	4.61404
-662.535	64.2	10.1013		-274.262	81.32	4.5992
-652.535	64.2	10.12		-264.262	81.32	4.58239
-642.535	64.2	10.1459		-254.262	81.32	4.56208
-632.535	64.2	10.172		-244.262	81.32	4.54015
-622.535	64.2	10.1925		-234.262	81.32	4.51686
-612.535	64.2	10.2148		-224.262	81.32	4.49297
-602.535	64.2	10.2337		-214.262	81.32	4.47079
-592.535	64.2	10.2574		-204.262	81.32	4.43762
-582.535	64.2	10.281		-194.262	81.32	4.4118
-572.535	64.2	10.3078		-184.262	81.32	4.38059
-562.535	64.2	10.331		-174.262	81.32	4.35355
-552.535	64.2	10.3566		-164.262	81.32	4.32391
-542.535	64.2	10.383		-154.262	81.32	4.2877
-532.535	64.2	10.4051		-144.262	81.32	4.24103
-522.535	64.2	10.4301		-134.262	81.32	4.1876
-512.535	64.2	10.4539		-124.262	81.32	4.13213
-502.535	64.2	10.4751		-114.262	81.32	4.06866
-492.535	64.2	10.4899		-104.262	81.32	3.99543
-482.535	64.2	10.5134		-94.2619	81.32	3.90718
-472.535	64.2	10.5333		-84.2619	81.32	3.81476
-462.535	64.2	10.5521		-74.2619	81.32	3.69932
-452.535	64.2	10.5748		-64.2619	81.32	3.58374
-442.535	64.2	10.5971		-54.2619	81.32	3.45947
-432.535	64.2	10.6107		-44.2619	81.32	3.27138
-422.535	64.2	10.6246		-34.2619	81.32	2.99326
-412.535	64.2	10.634		-24.2619	81.32	2.77507
-402.535	64.2	10.6414		-854.262	85.6	4.9075
-392.535	64.2	10.6444		-844.262	85.6	4.90682
-382.535	64.2	10.6436		-834.262	85.6	4.90598
-372.535	64.2	10.639		-824.262	85.6	4.90547
-362.535	64.2	10.628		-814.262	85.6	4.90539
-352.535	64.2	10.6162		-804.262	85.6	4.90447
-342.535	64.2	10.5918		-794.262	85.6	4.90408
-332.535	64.2	10.5673		-784.262	85.6	4.9033
-322.535	64.2	10.5229		-774.262	85.6	4.90175
-312.535	64.2	10.4804		-764.262	85.6	4.89981
-302.535	64.2	10.4376		-754.262	85.6	4.89805
-292.535	64.2	10.4046		-744.262	85.6	4.8965
-282.535	64.2	10.4022		-734.262	85.6	4.89474
-272.535	64.2	10.3687		-724.262	85.6	4.89236
-262.535	64.2	10.3695		-714.262	85.6	4.88985
-252.535	64.2	10.3803		-704.262	85.6	4.88732
-242.535	64.2	10.4346		-694.262	85.6	4.88387
-232.535	64.2	10.4715		-684.262	85.6	4.88097
-222.535	64.2	10.5486		-674.262	85.6	4.87814
-212.535	64.2	10.6075		-664.262	85.6	4.87551
-202.535	64.2	10.6559		-654.262	85.6	4.87355
-192.535	64.2	10.6443		-644.262	85.6	4.87189
-182.535	64.2	10.603		-634.262	85.6	4.86989
-172.535	64.2	10.4849		-624.262	85.6	4.86796
-162.535	64.2	10.4071		-614.262	85.6	4.8651
-152.535	64.2	10.0843		-604.262	85.6	4.86131
-142.535	64.2	9.83231		-594.262	85.6	4.85779
-132.535	64.2	9.4312		-584.262	85.6	4.85362
-122.535	64.2	9.06484		-574.262	85.6	4.8493
-112.535	64.2	8.92735		-564.262	85.6	4.84582
-102.535	64.2	9.02655		-554.262	85.6	4.84214
-92.5353	64.2	8.02563		-544.262	85.6	4.83815
-82.5353	64.2	5.85048		-534.262	85.6	4.83452
-72.5353	64.2	5.35616		-524.262	85.6	4.8291
-62.5353	64.2	4.6818		-514.262	85.6	4.82377
-52.5353	64.2	4.13381		-504.262	85.6	4.81766
-42.5353	64.2	3.61591		-494.262	85.6	4.81356
-32.5353	64.2	3.0602		-484.262	85.6	4.80835
-22.5353	64.2	2.14431		-474.262	85.6	4.8033
-1102.54	68.48	9.55767		-464.262	85.6	4.7977
-1092.54	68.48	9.55648		-454.262	85.6	4.79198
-1082.54	68.48	9.55554		-444.262	85.6	4.78599
-1072.54	68.48	9.55437		-434.262	85.6	4.77791
-1062.54	68.48	9.55279		-424.262	85.6	4.76947
-1052.54	68.48	9.55171		-414.262	85.6	4.76111
-1042.54	68.48	9.55083		-404.262	85.6	4.75401
-1032.54	68.48	9.55016		-394.262	85.6	4.74717
-1022.54	68.48	9.54971		-384.262	85.6	4.74103
-1012.54	68.48	9.54948		-374.262	85.6	4.73199
-1002.54	68.48	9.5495		-364.262	85.6	4.72649
-992.535	68.48	9.54977		-354.262	85.6	4.7171
-982.535	68.48	9.55031		-344.262	85.6	4.70744
-972.535	68.48	9.55112		-334.262	85.6	4.69845
-962.535	68.48	9.55221		-324.262	85.6	4.68613
-952.535	68.48	9.55499		-314.262	85.6	4.67391
-942.535	68.48	9.55841		-304.262	85.6	4.65907
-932.535	68.48	9.56253		-294.262	85.6	4.64689
-922.535	68.48	9.58429		-284.262	85.6	4.63288
-912.535	68.48	9.60041		-274.262	85.6	4.62185
-902.535	68.48	9.62039		-264.262	85.6	4.60697
-892.535	68.48	9.63754		-254.262	85.6	4.58537
-882.535	68.48	9.65872		-244.262	85.6	4.56579
-872.535	68.48	9.6769		-234.262	85.6	4.5341
-862.535	68.48	9.69927		-224.262	85.6	4.51179
-852.535	68.48	9.71847		-214.262	85.6	4.48627
-842.535	68.48	9.74342		-204.262	85.6	4.45355
-832.535	68.48	9.76526		-194.262	85.6	4.42771
-822.535	68.48	9.79028		-184.262	85.6	4.39642
-812.535	68.48	9.80823		-174.262	85.6	4.36865
-802.535	68.48	9.82645		-164.262	85.6	4.33783
-792.535	68.48	9.84943		-154.262	85.6	4.29947
-782.535	68.48	9.86819		-144.262	85.6	4.24914
-772.535	68.48	9.89064		-134.262	85.6	4.19009
-762.535	68.48	9.90974		-124.262	85.6	4.12306
-752.535	68.48	9.93245		-114.262	85.6	4.07153
-742.535	68.48	9.95171		-104.262	85.6	3.99959
-732.535	68.48	9.97441		-94.2619	85.6	3.91676
-722.535	68.48	9.99358		-84.2619	85.6	3.83234
-712.535	68.48	10.0179		-74.2619	85.6	3.70992
-702.535	68.48	10.0361		-64.2619	85.6	3.58244
-692.535	68.48	10.0551		-54.2619	85.6	3.42036
-682.535	68.48	10.0706		-44.2619	85.6	3.24734
-672.535	68.48	10.0888		-34.2619	85.6	3.05201
-662.535	68.48	10.1118		-24.2619	85.6	2.83
-652.535	68.48	10.131		-854.262	89.88	4.91803
-642.535	68.48	10.1516		-844.262	89.88	4.91628
-632.535	68.48	10.1733		-834.262	89.88	4.91508
-622.535	68.48	10.1951		-824.262	89.88	4.91439
-612.535	68.48	10.2141		-814.262	89.88	4.91389
-602.535	68.48	10.2347		-804.262	89.88	4.91303
-592.535	68.48	10.2508		-794.262	89.88	4.91236
-582.535	68.48	10.2764		-784.262	89.88	4.91192
-572.535	68.48	10.2997		-774.262	89.88	4.91032
-562.535	68.48	10.325		-764.262	89.88	4.90848
-552.535	68.48	10.3528		-754.262	89.88	4.90694
-542.535	68.48	10.3789		-744.262	89.88	4.90494
-532.535	68.48	10.4062		-734.262	89.88	4.90346
-522.535	68.48	10.4278		-724.262	89.88	4.90141
-512.535	68.48	10.4496		-714.262	89.88	4.89874
-502.535	68.48	10.4685		-704.262	89.88	4.89592
-492.535	68.48	10.4867		-694.262	89.88	4.89281
-482.535	68.48	10.5072		-684.262	89.88	4.89032
-472.535	68.48	10.5255		-674.262	89.88	4.88806
-462.535	68.48	10.5459		-664.262	89.88	4.88599
-452.535	68.48	10.5676		-654.262	89.88	4.88448
-442.535	68.48	10.5905		-644.262	89.88	4.88238
-432.535	68.48	10.6116		-634.262	89.88	4.87957
-422.535	68.48	10.6256		-624.262	89.88	4.87592
-412.535	68.48	10.6407		-614.262	89.88	4.87268
-402.535	68.48	10.6549		-604.262	89.88	4.86968
-392.535	68.48	10.6594		-594.262	89.88	4.86681
-382.535	68.48	10.6582		-584.262	89.88	4.86335
-372.535	68.48	10.6525		-574.262	89.88	4.85878
-362.535	68.48	10.6435		-564.262	89.88	4.85404
-352.535	68.48	10.63		-554.262	89.88	4.84947
-342.535	68.48	10.608		-544.262	89.88	4.84456
-332.535	68.48	10.5851		-534.262	89.88	4.84004
-322.535	68.48	10.5516		-524.262	89.88	4.83602
-312.535	68.48	10.5155		-514.262	89.88	4.83221
-302.535	68.48	10.4819		-504.262	89.88	4.82764
-292.535	68.48	10.4411		-494.262	89.88	4.82186
-282.535	68.48	10.4267		-484.262	89.88	4.81593
-272.535	68.48	10.4119		-474.262	89.88	4.80881
-262.535	68.48	10.4151		-464.262	89.88	4.80365
-252.535	68.48	10.4103		-454.262	89.88	4.7974
-242.535	68.48	10.4441		-444.262	89.88	4.79114
-232.535	68.48	10.5007		-434.262	89.88	4.78333
-222.535	68.48	10.6011		-424.262	89.88	4.77533
-212.535	68.48	10.6901		-414.262	89.88	4.76965
-202.535	68.48	10.7863		-404.262	89.88	4.76322
-192.535	68.48	10.8407		-394.262	89.88	4.7564
-182.535	68.48	10.8104		-384.262	89.88	4.7495
-172.535	68.48	10.8312		-374.262	89.88	4.73995
-162.535	68.48	10.7542		-364.262	89.88	4.73226
-152.535	68.48	10.7758		-354.262	89.88	4.72225
-142.535	68.48	10.4761		-344.262	89.88	4.71288
-132.535	68.48	10.1973		-334.262	89.88	4.70373
-122.535	68.48	9.98965		-324.262	89.88	4.69188
-112.535	68.48	9.96551		-314.262	89.88	4.68001
-102.535	68.48	10.1054		-304.262	89.88	4.66761
-92.5353	68.48	9.42024		-294.262	89.88	4.6561
-82.5353	68.48	6.66197		-284.262	89.88	4.64228
-72.5353	68.48	6.03764		-274.262	89.88	4.62722
-62.5353	68.48	5.18911		-264.262	89.88	4.61005
-52.5353	68.48	4.64679		-254.262	89.88	4.58821
-42.5353	68.48	3.97226		-244.262	89.88	4.56373
-32.5353	68.48	3.26178		-234.262	89.88	4.53813
-22.5353	68.48	2.53028		-224.262	89.88	4.50784
-1102.54	72.76	9.55289		-214.262	89.88	4.48287
-1092.54	72.76	9.55172		-204.262	89.88	4.45287
-1082.54	72.76	9.55042		-194.262	89.88	4.42742
-1072.54	72.76	9.54939		-184.262	89.88	4.39475
-1062.54	72.76	9.54809		-174.262	89.88	4.35878
-1052.54	72.76	9.54654		-164.262	89.88	4.31948
-1042.54	72.76	9.54521		-154.262	89.88	4.27728
-1032.54	72.76	9.54411		-144.262	89.88	4.22494
-1022.54	72.76	9.54327		-134.262	89.88	4.17674
-1012.54	72.76	9.54271		-124.262	89.88	4.11522
-1002.54	72.76	9.54246		-114.262	89.88	4.05204
-992.535	72.76	9.54237		-104.262	89.88	3.97547
-982.535	72.76	9.54232		-94.2619	89.88	3.88012
-972.535	72.76	9.54251		-84.2619	89.88	3.77353
-962.535	72.76	9.54292		-74.2619	89.88	3.66683
-952.535	72.76	9.54453		-64.2619	89.88	3.53256
-942.535	72.76	9.54662		-54.2619	89.88	3.39508
-932.535	72.76	9.54923		-44.2619	89.88	3.2402
-922.535	72.76	9.5625		-34.2619	89.88	3.09666
-912.535	72.76	9.58253		-24.2619	89.88	2.85909
-902.535	72.76	9.59992		-854.262	94.16	4.9382
-892.535	72.76	9.62142		-844.262	94.16	4.9359
-882.535	72.76	9.64017		-834.262	94.16	4.93395
-872.535	72.76	9.6632		-824.262	94.16	4.93278
-862.535	72.76	9.68267		-814.262	94.16	4.93222
-852.535	72.76	9.70726		-804.262	94.16	4.9318
-842.535	72.76	9.72895		-794.262	94.16	4.93082
-832.535	72.76	9.74986		-784.262	94.16	4.92966
-822.535	72.76	9.77696		-774.262	94.16	4.92805
-812.535	72.76	9.79542		-764.262	94.16	4.92648
-802.535	72.76	9.81767		-754.262	94.16	4.92501
-792.535	72.76	9.83677		-744.262	94.16	4.92207
-782.535	72.76	9.85966		-734.262	94.16	4.91946
-772.535	72.76	9.87928		-724.262	94.16	4.91668
-762.535	72.76	9.90264		-714.262	94.16	4.91352
-752.535	72.76	9.92263		-704.262	94.16	4.9099
-742.535	72.76	9.94624		-694.262	94.16	4.90601
-732.535	72.76	9.9664		-684.262	94.16	4.90344
-722.535	72.76	9.99235		-674.262	94.16	4.9015
-712.535	72.76	10.0132		-664.262	94.16	4.89936
-702.535	72.76	10.0356		-654.262	94.16	4.8982
-692.535	72.76	10.0528		-644.262	94.16	4.89577
-682.535	72.76	10.0712		-634.262	94.16	4.89392
-672.535	72.76	10.0864		-624.262	94.16	4.8915
-662.535	72.76	10.103		-614.262	94.16	4.88833
-652.535	72.76	10.121		-604.262	94.16	4.88521
-642.535	72.76	10.1421		-594.262	94.16	4.88215
-632.535	72.76	10.1587		-584.262	94.16	4.87788
-622.535	72.76	10.1763		-574.262	94.16	4.87385
-612.535	72.76	10.1898		-564.262	94.16	4.869
-602.535	72.76	10.2085		-554.262	94.16	4.86397
-592.535	72.76	10.2241		-544.262	94.16	4.85866
-582.535	72.76	10.2416		-534.262	94.16	4.85277
-572.535	72.76	10.263		-524.262	94.16	4.84704
-562.535	72.76	10.281		-514.262	94.16	4.84242
-552.535	72.76	10.3077		-504.262	94.16	4.83794
-542.535	72.76	10.3348		-494.262	94.16	4.83351
-532.535	72.76	10.3594		-484.262	94.16	4.82912
-522.535	72.76	10.3797		-474.262	94.16	4.8237
-512.535	72.76	10.3988		-464.262	94.16	4.81892
-502.535	72.76	10.4176		-454.262	94.16	4.81283
-492.535	72.76	10.4352		-444.262	94.16	4.80754
-482.535	72.76	10.4521		-434.262	94.16	4.80188
-472.535	72.76	10.4692		-424.262	94.16	4.79456
-462.535	72.76	10.4873		-414.262	94.16	4.7884
-452.535	72.76	10.5091		-404.262	94.16	4.78057
-442.535	72.76	10.5261		-394.262	94.16	4.77482
-432.535	72.76	10.5484		-384.262	94.16	4.76705
-422.535	72.76	10.5667		-374.262	94.16	4.75953
-412.535	72.76	10.5824		-364.262	94.16	4.75309
-402.535	72.76	10.5899		-354.262	94.16	4.74217
-392.535	72.76	10.598		-344.262	94.16	4.73327
-382.535	72.76	10.5986		-334.262	94.16	4.7232
-372.535	72.76	10.5955		-324.262	94.16	4.70956
-362.535	72.76	10.5882		-314.262	94.16	4.69809
-352.535	72.76	10.5775		-304.262	94.16	4.68073
-342.535	72.76	10.5624		-294.262	94.16	4.66878
-332.535	72.76	10.5435		-284.262	94.16	4.6543
-322.535	72.76	10.5171		-274.262	94.16	4.63773
-312.535	72.76	10.4796		-264.262	94.16	4.61789
-302.535	72.76	10.4344		-254.262	94.16	4.59707
-292.535	72.76	10.3921		-244.262	94.16	4.57869
-282.535	72.76	10.3608		-234.262	94.16	4.5571
-272.535	72.76	10.3385		-224.262	94.16	4.52523
-262.535	72.76	10.3549		-214.262	94.16	4.49936
-252.535	72.76	10.3492		-204.262	94.16	4.46671
-242.535	72.76	10.3381		-194.262	94.16	4.44237
-232.535	72.76	10.4019		-184.262	94.16	4.40828
-222.535	72.76	10.4794		-174.262	94.16	4.36971
-212.535	72.76	10.5748		-164.262	94.16	4.32813
-202.535	72.76	10.6778		-154.262	94.16	4.27928
-192.535	72.76	10.7803		-144.262	94.16	4.23774
-182.535	72.76	10.8593		-134.262	94.16	4.19542
-172.535	72.76	10.902		-124.262	94.16	4.12406
-162.535	72.76	10.9773		-114.262	94.16	4.05771
-152.535	72.76	10.9717		-104.262	94.16	3.95749
-142.535	72.76	11.0104		-94.2619	94.16	3.85984
-132.535	72.76	10.8948		-84.2619	94.16	3.71954
-122.535	72.76	10.8446		-74.2619	94.16	3.61796
-112.535	72.76	10.8762		-64.2619	94.16	3.47655
-102.535	72.76	11.0123		-54.2619	94.16	3.31006
-92.5353	72.76	10.8493		-44.2619	94.16	3.13096
-82.5353	72.76	8.21156		-34.2619	94.16	2.90309
-72.5353	72.76	7.79442		-24.2619	94.16	2.69897
-62.5353	72.76	7.26838		-854.262	98.44	4.95708
-52.5353	72.76	6.78941		-844.262	98.44	4.95483
-42.5353	72.76	6.4679		-834.262	98.44	4.95308
-32.5353	72.76	5.85752		-824.262	98.44	4.95142
-22.5353	72.76	5.98162		-814.262	98.44	4.95057
-1102.54	77.04	9.56792		-804.262	98.44	4.94892
-1092.54	77.04	9.56595		-794.262	98.44	4.94745
-1082.54	77.04	9.56445		-784.262	98.44	4.94564
-1072.54	77.04	9.56312		-774.262	98.44	4.94331
-1062.54	77.04	9.56196		-764.262	98.44	4.94112
-1052.54	77.04	9.55994		-754.262	98.44	4.93924
-1042.54	77.04	9.5581		-744.262	98.44	4.93689
-1032.54	77.04	9.55647		-734.262	98.44	4.93486
-1022.54	77.04	9.55507		-724.262	98.44	4.9316
-1012.54	77.04	9.55437		-714.262	98.44	4.92785
-1002.54	77.04	9.55361		-704.262	98.44	4.92421
-992.535	77.04	9.55316		-694.262	98.44	4.92195
-982.535	77.04	9.55327		-684.262	98.44	4.92014
-972.535	77.04	9.55375		-674.262	98.44	4.91851
-962.535	77.04	9.55467		-664.262	98.44	4.91726
-952.535	77.04	9.55589		-654.262	98.44	4.91485
-942.535	77.04	9.55757		-644.262	98.44	4.91298
-932.535	77.04	9.55977		-634.262	98.44	4.90968
-922.535	77.04	9.56826		-624.262	98.44	4.90641
-912.535	77.04	9.58656		-614.262	98.44	4.90177
-902.535	77.04	9.60214		-604.262	98.44	4.89719
-892.535	77.04	9.62147		-594.262	98.44	4.89303
-882.535	77.04	9.63794		-584.262	98.44	4.8896
-872.535	77.04	9.65481		-574.262	98.44	4.88598
-862.535	77.04	9.6756		-564.262	98.44	4.88188
-852.535	77.04	9.69409		-554.262	98.44	4.87787
-842.535	77.04	9.71905		-544.262	98.44	4.87456
-832.535	77.04	9.73584		-534.262	98.44	4.86864
-822.535	77.04	9.75749		-524.262	98.44	4.86255
-812.535	77.04	9.77637		-514.262	98.44	4.85802
-802.535	77.04	9.79898		-504.262	98.44	4.85242
-792.535	77.04	9.81882		-494.262	98.44	4.84747
-782.535	77.04	9.84235		-484.262	98.44	4.84257
-772.535	77.04	9.86316		-474.262	98.44	4.83762
-762.535	77.04	9.88758		-464.262	98.44	4.83342
-752.535	77.04	9.90938		-454.262	98.44	4.82814
-742.535	77.04	9.9425		-444.262	98.44	4.8236
-732.535	77.04	9.97435		-434.262	98.44	4.81752
-722.535	77.04	10.0023		-424.262	98.44	4.81088
-712.535	77.04	10.0243		-414.262	98.44	4.80652
-702.535	77.04	10.0483		-404.262	98.44	4.80021
-692.535	77.04	10.0655		-394.262	98.44	4.79534
-682.535	77.04	10.0867		-384.262	98.44	4.78748
-672.535	77.04	10.1014		-374.262	98.44	4.77899
-662.535	77.04	10.1176		-364.262	98.44	4.77156
-652.535	77.04	10.1305		-354.262	98.44	4.76019
-642.535	77.04	10.1497		-344.262	98.44	4.74832
-632.535	77.04	10.1638		-334.262	98.44	4.73872
-622.535	77.04	10.179		-324.262	98.44	4.72593
-612.535	77.04	10.1908		-314.262	98.44	4.71498
-602.535	77.04	10.2019		-304.262	98.44	4.70197
-592.535	77.04	10.2143		-294.262	98.44	4.6884
-582.535	77.04	10.2299		-284.262	98.44	4.66833
-572.535	77.04	10.2443		-274.262	98.44	4.652
-562.535	77.04	10.2594		-264.262	98.44	4.63532
-552.535	77.04	10.2861		-254.262	98.44	4.61477
-542.535	77.04	10.307		-244.262	98.44	4.5965
-532.535	77.04	10.3304		-234.262	98.44	4.56993
-522.535	77.04	10.3486		-224.262	98.44	4.54243
-512.535	77.04	10.3649		-214.262	98.44	4.51598
-502.535	77.04	10.3777		-204.262	98.44	4.48573
-492.535	77.04	10.3924		-194.262	98.44	4.45376
-482.535	77.04	10.4081		-184.262	98.44	4.41186
-472.535	77.04	10.4333		-174.262	98.44	4.37096
-462.535	77.04	10.4621		-164.262	98.44	4.3299
-452.535	77.04	10.4941		-154.262	98.44	4.27605
-442.535	77.04	10.5209		-144.262	98.44	4.22026
-432.535	77.04	10.5442		-134.262	98.44	4.15892
-422.535	77.04	10.5574		-124.262	98.44	4.0878
-412.535	77.04	10.5676		-114.262	98.44	4.01801
-402.535	77.04	10.5815		-104.262	98.44	3.93132
-392.535	77.04	10.5865		-94.2619	98.44	3.79035
-382.535	77.04	10.5906		-84.2619	98.44	3.66486
-372.535	77.04	10.5896		-74.2619	98.44	3.54213
-362.535	77.04	10.5872		-64.2619	98.44	3.43984
-352.535	77.04	10.585		-54.2619	98.44	3.28136
-342.535	77.04	10.5796		-44.2619	98.44	3.07582
-332.535	77.04	10.5677		-34.2619	98.44	2.77124
-322.535	77.04	10.5537		-24.2619	98.44	2.50867
-312.535	77.04	10.5255		-854.262	102.72	4.97153
-302.535	77.04	10.4963		-844.262	102.72	4.96893
-292.535	77.04	10.4591		-834.262	102.72	4.96669
-282.535	77.04	10.435		-824.262	102.72	4.96461
-272.535	77.04	10.4297		-814.262	102.72	4.96297
-262.535	77.04	10.4289		-804.262	102.72	4.96198
-252.535	77.04	10.4397		-794.262	102.72	4.95945
-242.535	77.04	10.4457		-784.262	102.72	4.95706
-232.535	77.04	10.5194		-774.262	102.72	4.95443
-222.535	77.04	10.6161		-764.262	102.72	4.95247
-212.535	77.04	10.7667		-754.262	102.72	4.95096
-202.535	77.04	10.9089		-744.262	102.72	4.94874
-192.535	77.04	11.0539		-734.262	102.72	4.94664
-182.535	77.04	11.2187		-724.262	102.72	4.94394
-172.535	77.04	11.3685		-714.262	102.72	4.94156
-162.535	77.04	11.5259		-704.262	102.72	4.93937
-152.535	77.04	11.7244		-694.262	102.72	4.93733
-142.535	77.04	11.8612		-684.262	102.72	4.93543
-132.535	77.04	11.9978		-674.262	102.72	4.93234
-122.535	77.04	12.1539		-664.262	102.72	4.92901
-112.535	77.04	12.3582		-654.262	102.72	4.92642
-102.535	77.04	12.5451		-644.262	102.72	4.92325
-92.5353	77.04	12.2469		-634.262	102.72	4.92056
-82.5353	77.04	9.68388		-624.262	102.72	4.9164
-72.5353	77.04	9.04214		-614.262	102.72	4.9116
-62.5353	77.04	8.8361		-604.262	102.72	4.90724
-52.5353	77.04	8.7301		-594.262	102.72	4.90276
-42.5353	77.04	8.86495		-584.262	102.72	4.89882
-32.5353	77.04	9.63354		-574.262	102.72	4.89579
-22.5353	77.04	11.0087		-564.262	102.72	4.89233
-1102.54	81.32	9.60336		-554.262	102.72	4.88862
-1092.54	81.32	9.60104		-544.262	102.72	4.88454
-1082.54	81.32	9.59771		-534.262	102.72	4.87827
-1072.54	81.32	9.59499		-524.262	102.72	4.87308
-1062.54	81.32	9.59241		-514.262	102.72	4.86843
-1052.54	81.32	9.58998		-504.262	102.72	4.86326
-1042.54	81.32	9.58771		-494.262	102.72	4.85711
-1032.54	81.32	9.58564		-484.262	102.72	4.85176
-1022.54	81.32	9.58377		-474.262	102.72	4.84505
-1012.54	81.32	9.58262		-464.262	102.72	4.84168
-1002.54	81.32	9.5822		-454.262	102.72	4.83855
-992.535	81.32	9.58203		-444.262	102.72	4.834
-982.535	81.32	9.58212		-434.262	102.72	4.82871
-972.535	81.32	9.58247		-424.262	102.72	4.82144
-962.535	81.32	9.58312		-414.262	102.72	4.81695
-952.535	81.32	9.58405		-404.262	102.72	4.8119
-942.535	81.32	9.58528		-394.262	102.72	4.80366
-932.535	81.32	9.58682		-384.262	102.72	4.79496
-922.535	81.32	9.59904		-374.262	102.72	4.78138
-912.535	81.32	9.61582		-364.262	102.72	4.77011
-902.535	81.32	9.63255		-354.262	102.72	4.75963
-892.535	81.32	9.6534		-344.262	102.72	4.74575
-882.535	81.32	9.67132		-334.262	102.72	4.73421
-872.535	81.32	9.69177		-324.262	102.72	4.71796
-862.535	81.32	9.70807		-314.262	102.72	4.70465
-852.535	81.32	9.72807		-304.262	102.72	4.69061
-842.535	81.32	9.74515		-294.262	102.72	4.67524
-832.535	81.32	9.76601		-284.262	102.72	4.66149
-822.535	81.32	9.78382		-274.262	102.72	4.64246
-812.535	81.32	9.80546		-264.262	102.72	4.62769
-802.535	81.32	9.82392		-254.262	102.72	4.60566
-792.535	81.32	9.84621		-244.262	102.72	4.58112
-782.535	81.32	9.86572		-234.262	102.72	4.55637
-772.535	81.32	9.8861		-224.262	102.72	4.52276
-762.535	81.32	9.90984		-214.262	102.72	4.50079
-752.535	81.32	9.93328		-204.262	102.72	4.46872
[truncated: 1,926 more rows]

## Sheet: materials
material	mu_kPa	Gamma_pz_Jm-2	Gamma*_Jm-2
Gel1	35	3.81	1.22
Gel2	13	2.21	1.22
Gel3	5.5	1.41	1.22
Gel4	3.1	0.49	1.22
PDMS	323	0	57.48

## Sheet: Gel1_100um
crack	L	Gc_Jm-2	Gcstd_Jm-2
20231114crack2vol2	1.37743	5.56732	0.0341438
20231125crack1vol3	2.25353	6.43257	0.0350948

## Sheet: Gel1_200um
crack	L	Lstd	Gc_Jm-2	Gcstd_Jm-2
20221021crack7vol3	3.61192	0.111633	8.50716	0.219609
20221108crack1vol6	1.11442	0.00708866	4.9056	0.104497
20221108crack3vol3	2.87994	0.0500507	7.05715	0.226978
20221108crack4vol9	4.64387	0.282034	9.52803	0.131083
20221108crack6vol4	2.79314	0.220174	7.28083	0.125069
20221108crack7vol3	1.79784	0.0918045	5.84951	0.0625384
20221116crack1vol10	3.97088	0.38863	8.53337	0.10828
20221116crack4vol6	1.50232	0.065178	5.70353	0.0678136
20221116crack5vol7	2.37011	0.351701	6.60109	0.0881325
20221116crack6vol6	2.98601	0.185262	7.17033	0.190768
20221116crack9vol10	1.79303	0.233083	6.20027	0.061504
20221116crack10vol3	1.28414	0.0704547	5.40224	0.10224
20230328crack3vol6	1.96295	0.0892894	6.71477	0.237009

## Sheet: Gel1_380um
crack	L	Gc_Jm-2	Gcstd_Jm-2
20231121crack1vol2	1.43829	5.96723	0.251845
20231121crack5_clean	1	5.14597	NAN

## Sheet: Gel2_200um
crack	L	Gc_Jm-2
20231025crack3vol1	1.58503	4.15892
20231027crack2vol1	1.44296	3.67429
20231027crack4vol5	2.07448	5.16629
20231108crack5vol2	1.80587	4.32749
20231108crack6vol2	1.93857	4.81822

## Sheet: Gel3_200um
crack	L	Gc_Jm-2
20231023crack1vol5	2.52461	4.34545
20231108crack1vol4	2.07575	3.9275
20231108crack2vol3	3.11506	5.35331
20231108crack3vol1	1.59407	3.30265
20231108crack4vol7	1.86763	3.94989

## Sheet: Gel4_200um
crack	L	Gc_Jm-2
20231029crack1vol4	2.4024	2.4704
20231029crack1vol11	2.8888	5.55058
20231029crack1vol14	4.3294	6.07286
20231029crack2vol5	5.51262	7.14203
20231029crack4vol4	3.34527	4.24498

## Sheet: PDMS_200um
crack	L	Gc_Jm-2
20231107crack5vol2	1.35848	101.29
20231112crack2vol2	1.13761	57.4788
20231114crack4vol6	1.85155	124.697
20231114crack5vol2	1.77231	114.567
