# Supplementary material for: Complexity of crack front geometry enhances toughness of brittle solids
Source: Nat Phys. 2024 Mar 22;20(6):1009–14. doi: 10.1038/s41567-024-02435-x (PMC11178495; doi:10.1038/s41567-024-02435-x)
Supplement: Supplementary file 5 — Local propagation of the crack under increasing strain in panels a and b; source data for mean and error of all points in c. [file 41567_2024_2435_MOESM5_ESM.xlsx]

## Sheet: fig4_c_20221108crack4
volume	L	Lstd	Gc_Jm-2	Gcstd_Jm-2
vol1	2.50274	0.23865	4.17753	0.100222
vol2	2.27204	0.234661	4.82408	0.136471
vol3	2.99572	0.219369	5.2737	0.0796117
vol4	2.75063	0.141742	5.99377	0.100814
vol5	2.86052	0.240414	6.52789	0.130877
vol6	2.72476	0.359962	7.24884	0.134552
vol7	4.17099	0.194921	7.89179	0.102285
vol8	4.62691	0.254241	8.67551	0.108139
vol9	4.62422	0.265001	9.52846	0.131783

## Sheet: fig4_c_20221116crack1
volume	L	Lstd	Gc_Jm-2	Gcstd_Jm-2
vol1	2.70312	0.27652	4.16639	0.0319307
vol2	2.58447	0.13918	4.94225	0.0487628
vol3	2.6432	0.22304	5.53719	0.0888735
vol4	2.56812	0.131622	5.97577	0.0877954
vol5	2.90292	0.327572	6.49802	0.0825562
vol6	2.70609	0.205507	7.07894	0.0463403
vol7	3.12819	0.513149	7.38171	0.045086
vol8	3.35611	0.417823	7.7688	0.0537168
vol9	3.63679	0.113967	8.16334	0.0746455
vol10	3.97455	0.394527	8.5363	0.111112

## Sheet: fig4_ab_vol1
x_CT_um	y_CT_um	z_CT_um
879.45	571.025	0
877.116	568.543	4.28
875.255	567.095	8.56
870.756	565.906	12.84
865.713	568.447	17.12
862.712	572.65	21.4
861.413	576.55	25.68
861.25	577.362	29.96
859.425	576.1	34.24
858.089	570.198	38.52
857.15	569.275	42.8
855.4	561.925	47.08
852.556	559.081	51.36
852.475	555.1	55.64
870.819	641.55	59.92
877.644	641.55	64.2
884.355	639.895	68.48
888.956	638.706	72.76
893.1	637	77.04
894.359	635.578	81.32
895.73	637	85.6

## Sheet: fig4_ab_vol2
x_CT_um	y_CT_um	z_CT_um
879.45	546	0
876.128	541.45	4.28
872.2	541.45	8.56
867.913	542.587	12.84
864.987	547.625	17.12
863.287	552.825	21.4
862.225	550.55	25.68
860.925	551.687	29.96
859.571	549.413	34.24
857.928	541.45	38.52
856.31	538.038	42.8
854.136	534.372	47.08
851.703	528.653	51.36
856.358	574.018	55.64
875.42	619.938	59.92
884.355	617.145	64.2
888.956	615.956	68.48
893.661	616.525	72.76
895.73	614.87	77.04
897.942	613.112	81.32
900.217	610.837	85.6

## Sheet: fig4_ab_vol3
x_CT_um	y_CT_um	z_CT_um
866.396	604.012	0
865.41	599.235	4.28
861.656	599.462	8.56
856.862	594.75	12.84
853.125	597.188	17.12
851.134	603.728	21.4
849.788	607.122	25.68
848.737	604.663	29.96
847.665	605.757	34.24
845.775	601.125	38.52
844.48	592.637	42.8
842.003	586.95	47.08
840.897	585.812	51.36
855.4	674.253	55.64
868.075	673.4	59.92
873.031	670.556	64.2
879.287	669.987	68.48
882.017	669.987	72.76
884.292	669.987	77.04
886.492	668.85	81.32
886.725	667.1	85.6

## Sheet: fig4_ab_vol4
x_CT_um	y_CT_um	z_CT_um
818.173	558.202	0
816.156	556.806	4.28
815.714	555.1	8.56
811.687	553.962	12.84
804.547	552.691	17.12
801.511	558.512	21.4
799.947	562.92	25.68
799.825	562.9	29.96
798.07	561.925	34.24
797.284	554.893	38.52
795.567	551.688	42.8
793.292	547.137	47.08
791.017	543.27	51.36
794.095	581.083	55.64
810.469	631.312	59.92
818.586	630.175	64.2
825.205	627.9	68.48
829.85	626.15	72.76
834.242	625.17	77.04
836.517	625.17	81.32
837.453	622.844	85.6

## Sheet: fig4_ab_vol5
x_CT_um	y_CT_um	z_CT_um
804.825	520.975	0
804.592	518.321	4.28
802.392	515.288	8.56
798.038	513.5	12.84
791.165	518.7	17.12
788.756	528.469	21.4
788.288	527.312	25.68
786.695	527.8	29.96
784.496	519.837	34.24
782.6	514.832	38.52
781.842	514.15	42.8
779.642	508.462	47.08
777.525	503.3	51.36
795.63	596.05	55.64
806.772	594.913	59.92
813.028	594.913	64.2
818.147	592.637	68.48
820.861	593.775	72.76
823.171	592.637	77.04
825.142	590.362	81.32
827.342	589.225	85.6

## Sheet: fig4_ab_vol6
x_CT_um	y_CT_um	z_CT_um
804.497	522.112	0
802.506	522.112	4.28
800.231	519.837	8.56
795.725	516.95	12.84
786.392	519.585	17.12
783.413	524.062	21.4
782.173	531.212	25.68
781.462	527.312	29.96
779.756	527.231	34.24
777.623	522.539	38.52
775.32	516.88	42.8
773.012	513.5	47.08
770.656	508.462	51.36
772.429	547.204	55.64
791.08	598.325	59.92
800.8	596.96	64.2
807.056	594.913	68.48
812.744	594.913	72.76
815.587	592.638	77.04
816.2	593.775	81.32
818.3	592.2	85.6

## Sheet: fig4_ab_vol7
x_CT_um	y_CT_um	z_CT_um
800.312	520.325	0
799.662	517.562	4.28
795.725	518.7	8.56
788.45	514.962	12.84
781.762	518.58	17.12
779.79	526.06	21.4
779.614	529.648	25.68
778.05	522.112	29.96
777.292	522.871	34.24
775.075	519.4	38.52
772.742	516.046	42.8
769.178	510.51	47.08
766.106	506.188	51.36
777.544	596.05	55.64
790.942	596.05	59.92
797.905	596.05	64.2
804.497	594.912	68.48
807.852	592.41	72.76
811.417	593.775	77.04
813.312	592.638	81.32
813.8	591.013	85.6

## Sheet: fig4_ab_vol8
x_CT_um	y_CT_um	z_CT_um
797.956	506.188	0
795.55	503.475	4.28
791.131	501.637	8.56
781.576	501.41	12.84
779.472	512.728	17.12
777.515	516.96	21.4
777.443	516.425	25.68
775.775	508.462	29.96
772.893	505.657	34.24
768.495	502.775	38.52
765.992	497.087	42.8
761.638	493.025	47.08
759.168	487.988	51.36
777.544	580.125	55.64
786.625	578.375	59.92
794.733	577.85	64.2
799.89	577.622	68.48
802.587	578.987	72.76
805.805	576.257	77.04
807.138	576.712	81.32
805.143	528.214	85.6

[truncated: 2 more sheets: fig4_ab_vol9, fig4_ab_vol10]
