# Supplementary material for: Complexity of crack front geometry enhances toughness of brittle solids
Source: Nat Phys. 2024 Mar 22;20(6):1009–14. doi: 10.1038/s41567-024-02435-x (PMC11178495; doi:10.1038/s41567-024-02435-x)
Supplement: Supplementary file 6 — Source data and error for data in b. [file 41567_2024_2435_MOESM6_ESM.xlsx]

## Sheet: Gc_L
	L	Lstd	Gc_Jm-2	Gcstd_Jm-2					* The crack tip location is identified several times by different persons /authors: CL -> Chenzhuo Li, XW -> Xinyue Wei, JMK -> John Martin Kolinski.
before	1.288	0.131	5.1967	0.128 (adapt from confocal data)
after	2.001	0.19	6.4659	0.128 (adapt from confocal data)
												S

## Sheet: resolution
resolution
xy	0.43 um/px
z	5 um/z_step

## Sheet: CTOD_for_Gc_before
x_px	y_px
1	551
2	552
3	552
4	552
5	552
6	553
7	553
8	553
9	554
10	554
8	554
10	555
11	555
12	555
12	556
13	556
13	557
14	557
16	558
15	558
17	559
16	559
17	560
18	560
18	561
19	561
20	561
20	562
21	562
21	563
22	563
24	564
1	564
23	564
1	565
2	565
3	565
24	565
25	565
27	566
26	566
25	566
5	566
4	566
5	567
6	567
7	567
27	567
28	567
28	568
29	568
7	568
8	568
8	569
9	569
10	569
30	569
31	569
10	570
11	570
31	570
32	570
34	571
33	571
11	571
12	571
13	571
13	572
14	572
34	572
35	572
36	572
37	573
36	573
15	573
14	573
16	574
17	574
37	574
38	574
39	574
40	575
39	575
18	575
17	575
18	576
19	576
20	576
40	576
41	576
42	576
20	577
21	577
42	577
43	577
45	578
44	578
21	578
22	578
23	579
24	579
45	579
46	579
47	579
48	580
49	580
47	580
24	580
25	580
26	580
26	581
27	581
49	581
50	581
51	581
52	582
51	582
28	582
27	582
29	582
29	583
30	583
53	583
54	583
56	584
55	584
30	584
31	584
32	584
32	585
33	585
56	585
57	585
58	585
34	586
35	586
58	586
59	586
35	587
36	587
60	587
61	587
61	588
62	588
37	588
38	588
39	589
40	589
63	589
64	589
41	590
42	590
64	590
65	590
67	591
66	591
42	591
43	591
44	591
44	592
45	592
67	592
68	592
69	593
68	593
47	593
46	593
48	594
49	594
70	594
71	594
73	595
72	595
71	595
50	595
49	595
51	595
75	596
51	596
52	596
73	596
74	596
76	597
75	597
53	597
54	597
54	598
55	598
56	598
77	598
78	598
78	599
80	599
79	599
57	599
56	599
57	600
58	600
59	600
80	600
81	600
82	600
84	601
82	601
83	601
60	601
59	601
61	601
61	602
62	602
63	602
84	602
85	602
86	602
88	603
87	603
86	603
64	603
63	603
64	604
65	604
89	604
90	604
91	605
92	605
67	605
65	605
66	605
67	606
68	606
93	606
94	606
68	607
69	607
94	607
95	607
97	608
96	608
70	608
71	608
71	609
72	609
73	609
97	609
98	609
100	610
99	610
75	610
74	610
73	610
75	611
76	611
77	611
100	611
101	611
103	612
102	612
101	612
80	612
79	612
78	612
80	613
81	613
82	613
103	613
104	613
105	614
104	614
82	614
83	614
84	615
85	615
105	615
106	615
108	616
106	616
107	616
86	616
87	616
87	617
88	617
89	617
108	617
109	617
109	618
89	618
90	618
110	618
112	619
111	619
90	619
91	619
92	619
92	620
93	620
112	620
113	620
93	621
94	621
114	621
115	621
113	621
116	622
94	622
95	622
96	622
115	622
117	623
116	623
96	623
97	623
97	624
98	624
117	624
118	624
118	625
119	625
98	625
99	625
100	626
101	626
119	626
120	626
101	627
102	627
121	627
122	627
123	628
122	628
103	628
102	628
104	629
105	629
123	629
124	629
105	630
106	630
124	630
125	630
126	631
125	631
106	631
107	631
108	631
108	632
109	632
126	632
127	632
128	633
127	633
110	633
109	633
111	633
111	634
112	634
128	634
129	634
130	635
129	635
112	635
113	635
113	636
114	636
131	636
132	637
114	637
115	637
133	637
134	638
133	638
116	638
115	638
116	639
117	639
134	639
135	639
135	640
136	640
117	640
118	640
118	641
119	641
136	641
137	641
138	642
119	642
120	642
137	642
139	643
138	643
120	643
121	643
121	644
122	644
139	644
140	644
141	645
122	645
123	645
140	645
142	645
123	646
124	646
142	646
143	646
143	647
144	647
125	647
126	647
145	648
144	648
127	648
126	648
127	649
128	649
145	649
146	649
146	650
147	650
128	650
129	650
129	651
130	651
147	651
148	651
130	652
131	652
148	652
149	652
150	652
151	653
150	653
131	653
132	653
132	654
133	654
151	654
152	654
134	655
152	655
133	655
134	656
135	656
153	656
154	657
136	657
137	657
153	657
154	658
155	658
137	658
138	658
156	659
155	659
138	659
139	659
139	660
140	660
156	660
157	660
140	661
141	661
157	661
158	661
159	662
158	662
141	662
142	662
142	663
143	663
159	663
160	663
160	664
161	664
144	664
143	664
144	665
145	665
161	665
162	665
145	666
146	666
162	666
163	666
164	667
146	667
147	667
163	667
148	668
164	668
147	668
165	668
166	669
165	669
149	669
148	669
149	670
150	670
166	670
167	670
150	671
151	671
167	671
168	671
170	672
169	672
151	672
152	672
152	673
153	673
170	673
171	673
172	674
171	674
154	674
153	674
154	675
155	675
172	675
173	675
173	676
174	676
155	676
156	676
156	677
157	677
174	677
175	677
176	678
157	678
158	678
175	678
177	679
176	679
159	679
158	679
159	680
160	680
177	680
178	680
160	681
161	681
178	681
179	681
180	682
179	682
161	682
162	682
162	683
163	683
164	683
180	683
181	683
181	684
182	684
165	684
164	684
165	685
166	685
182	685
183	685
184	685
166	686
167	686
184	686
185	686
186	687
167	687
168	687
185	687
186	688
187	688
168	688
169	688
189	689
188	689
171	689
170	689
171	690
172	690
189	690
190	690
190	691
191	691
172	691
173	691
173	692
174	692
192	692
193	692
174	693
175	693
193	693
194	693
196	694
195	694
175	694
176	694
176	695
177	695
196	695
197	695
177	696
178	696
198	696
199	696
178	697
179	697
199	697
200	697
201	698
200	698
202	698
180	698
179	698
181	698
203	699
202	699
181	699
182	699
182	700
183	700
184	700
203	700
204	700
205	701
204	701
184	701
185	701
185	702
186	702
205	702
206	702
207	702
208	703
207	703
187	703
186	703
188	703
188	704
189	704
208	704
209	704
189	705
190	705
191	705
209	705
210	705
211	706
191	706
192	706
210	706
193	707
211	707
192	707
212	707
214	708
213	708
194	708
195	708
195	709
196	709
214	709
215	709
215	710
216	710
196	710
197	710
197	711
198	711
216	711
217	711
218	712
199	712
200	712
217	712
219	713
218	713
200	713
201	713
201	714
202	714
219	714
220	714
222	715
220	715
221	715
202	715
203	715
203	716
204	716
222	716
223	716
223	717
204	717
205	717
224	717
225	718
207	718
224	718
206	718
205	718
207	719
208	719
225	719
226	719
227	720
226	720
228	720
208	720
209	720
209	721
210	721
228	721
229	721
210	722
211	722
229	722
230	722
231	723
232	723
230	723
212	723
211	723
212	724
213	724
232	724
233	724
234	725
215	725
233	725
213	725
214	725
215	726
216	726
235	726
236	726
236	727
216	727
217	727
237	727
238	728
237	728
217	728
218	728
218	729
219	729
239	729
240	729
240	730
221	730
241	730
219	730
220	730
221	731
222	731
241	731
242	731
222	732
223	732
243	732
244	732
244	733
245	733
225	733
223	733
224	733
225	734
226	734
245	734
246	734
226	735
227	735
246	735
247	735
249	736
228	736
229	736
248	736
249	737
250	737
229	737
230	737
251	738
250	738
230	738
231	738
232	738
232	739
233	739
252	739
253	739
233	740
234	740
253	740
254	740
234	741
235	741
236	741
254	741
255	741
257	742
256	742
236	742
237	742
237	743
238	743
257	743
258	743
259	744
240	744
258	744
238	744
239	744
240	745
241	745
259	745
260	745
261	746
241	746
242	746
262	746
263	747
262	747
242	747
243	747
244	747
244	748
245	748
263	748
264	748
245	749
246	749
264	749
265	749
267	750
266	750
247	750
246	750
265	750
247	751
248	751
267	751
268	751
269	752
268	752
248	752
249	752
250	752
250	753
251	753
269	753
270	753
271	753
251	754
252	754
271	754
272	754
273	755
252	755
253	755
272	755
254	756
274	756
273	756
253	756
255	757
256	757
275	757
276	757
276	758
277	758
256	758
257	758
258	759
277	759
278	759
257	759
259	760
260	760
278	760
279	760
279	761
280	761
261	761
260	761
261	762
262	762
280	762
281	762
283	763
263	763
264	763
281	763
282	763
264	764
265	764
283	764
284	764
284	765
285	765
265	765
266	765
286	766
285	766
266	766
267	766
267	767
268	767
269	767
286	767
287	767
288	768
287	768
270	768
269	768
270	769
271	769
288	769
289	769
291	770
289	770
290	770
271	770
272	770
272	771
273	771
291	771
292	771
293	772
273	772
274	772
292	772
274	773
275	773
293	773
294	773
294	774
277	774
295	774
275	774
276	774
295	775
296	775
277	775
278	775
278	776
279	776
297	776
279	777
280	777
298	777
281	778
282	778
299	778
300	779
282	779
283	779
283	780
284	780
300	780
301	780
285	781
301	781
302	781
303	782
302	782
286	782
287	782
287	783
288	783
303	783
304	783
305	784
288	784
289	784
304	784
306	785
305	785
289	785
290	785
306	786
290	786
291	786
307	786
307	787
292	787
291	787
292	788
293	788
307	788
308	788
293	789
294	789
308	789
309	789
310	790
294	790
309	790
294	791
295	791
310	791
311	792
295	792
296	792
312	793
311	793
296	793
297	793
297	794
312	794
313	794
298	795
313	795
314	795
299	796
298	796
314	796
315	796
299	797
300	797
315	797
315	798
316	798
300	798
301	798
317	799
316	799
301	799
301	800
302	800
317	800
318	800
302	801
303	801
318	801
319	801
319	802
303	802
304	802
304	803
305	803
320	803
305	804
320	804
321	804
322	805
321	805
306	805
305	805
306	806
307	806
322	806
323	806
307	807
308	807
323	807
324	808
308	808
309	808
309	809
310	809
324	809
325	809
325	810
310	810
311	811
326	811
310	811
311	812
312	812
326	812
327	812
312	813
313	813
327	813
328	814
314	814
313	814
314	815
328	815
329	815
314	816
315	816
329	816
330	816
331	817
330	817
315	817
316	817
316	818
331	818
332	818
333	819
316	819
317	819
332	819
334	820
333	820
318	820
317	820
334	821
318	821
319	821
335	821
335	822
319	822
320	822
336	823
320	823
321	824
336	824
337	824
321	825
322	825
337	825
338	825
322	826
323	826
338	826
339	826
323	827
324	827
339	827
340	827
341	828
340	828
324	828
325	828
325	829
326	829
341	829
326	830
327	830
341	830
342	830
327	831
328	831
342	831
343	831
328	832
329	832
343	832
344	833
329	833
344	834
345	834
330	834
345	835
331	835
330	835
331	836
332	836
345	836
346	836
332	837
346	837
347	837
347	838
332	838
333	838
333	839
348	839
349	840
334	840
348	840
349	841
350	841
334	841
335	841
335	842
350	842
351	842
335	843
336	843
351	843
352	844
351	844
336	844
337	844
337	845
352	845
353	845
338	846
353	846
354	847
338	847
339	847
353	847
354	848
339	848
340	848
340	849
341	849
354	849
355	849
341	850
355	850
355	851
356	851
342	851
342	852
343	852
356	852
357	852
343	853
344	853
357	853
358	854
357	854
344	854
345	854
345	855
358	855
346	856
359	856
346	857
359	857
360	857
347	858
360	858
347	859
360	859
361	859
361	860
348	860
361	861
362	861
348	861
362	862
349	862
348	862
349	863
362	863
349	864
363	864
350	865
363	865
350	866
363	866
364	866
364	867
351	867
351	868
364	868
351	869
352	869
365	869
352	870
365	870
366	871
365	871
352	871
353	871
353	872
366	872
353	873
366	873
367	874
353	874
354	874
366	874
354	875
367	875
354	876
367	876
355	877
368	877
355	878
368	878
368	879
355	879
356	880
368	880
369	880
356	881
369	881
356	882
357	882
369	882
370	883
369	883
357	883
357	884
370	884
357	885
370	885
358	886
370	886
358	887
371	887
371	888
358	888
359	889
371	889
359	890
371	890
372	890
359	891
372	891
372	892
359	892
360	893
372	893
360	894
373	894
360	895
373	895
361	896
373	896
361	897
373	897
361	898
374	898
374	899
361	899
362	900
374	900
362	901
374	901
362	902
375	902
362	903
375	903
375	904
363	904
363	905
375	905
363	906
375	906
376	906
363	907
376	907
376	908
364	908
363	908
364	909
376	909
364	910
376	910
364	911
376	911
364	912
377	912
377	913
364	913
365	914
377	914
365	915
377	915
365	916
377	916
365	917
377	917
378	918
365	918
365	919
378	919
366	920
378	920
366	921
378	921
366	922
378	922
378	923
366	923
366	924
378	924
366	925
379	925
366	926
379	926
367	927
379	927
379	928
367	928
367	929
379	929
367	930
379	930
367	931
379	931
367	932
379	932
379	933
367	933
367	934
379	934
367	935
379	935
367	936
379	936
367	937
379	937
367	938
379	938
379	939
367	939
367	940
379	940
367	941
379	941
367	942
379	942
379	943
367	943
366	944
379	944
366	945
378	945
379	945
366	946
378	946
366	947
378	947
378	948
366	948
366	949
378	949
365	950
366	950
378	950
365	951
378	951
365	952
377	952
377	953
365	953
365	954
377	954
364	955
377	955
364	956
377	956
376	957
364	957
376	958
363	958
364	958
363	959
376	959
363	960
376	960
362	961
363	961
375	961
375	962
362	962
362	963
375	963
361	964
374	964
361	965
374	965
361	966
374	966
373	967
360	967
360	968
373	968
359	969
372	969
373	969
359	970
372	970
358	971
359	971
371	971
372	971
358	972
371	972
358	973
357	973
371	973
370	974
357	974
357	975
370	975
356	975
370	976
356	976
369	976
355	977
369	977
354	978
355	978
368	978
369	978
368	979
354	979
353	980
354	980
367	980
368	980
367	981
352	981
353	981
366	982
367	982
352	982
351	983
366	983
350	984
351	984
365	984
366	984
364	985
349	985
350	985
365	985
348	986
349	986
364	986
363	987
364	987
347	987
348	987
362	988
363	988
346	988
347	988
345	989
346	989
361	989
362	989
361	990
360	990
344	990
345	990
343	991
344	991
360	991
360	992
342	992
343	992
359	992
358	993
359	993
341	993
342	993
340	994
341	994
357	994
358	994
339	995
340	995
356	995
357	995
356	996
355	996
338	996
339	996
337	997
338	997
355	997
336	998
353	998
354	998
353	999
352	999
335	999
333	1000
334	1000
351	1000
352	1000
332	1001
333	1001
350	1001
351	1001
350	1002
349	1002
331	1002
332	1002
330	1003
331	1003
348	1003
349	1003
348	1004
347	1004
330	1004
329	1004
328	1005
329	1005
346	1005
347	1005
327	1006
328	1006
345	1006
344	1007
343	1007
326	1007
327	1007
343	1008
325	1008
326	1008
342	1008
342	1009
341	1009
324	1009
325	1009
323	1010
324	1010
340	1010
341	1010
322	1011
323	1011
340	1011
321	1012
322	1012
339	1012
320	1013
321	1013
338	1013
338	1014
337	1014
319	1014
320	1014
318	1015
319	1015
336	1015
337	1015
335	1016
317	1016
318	1016
336	1016
316	1017
317	1017
334	1017
335	1017
316	1018
333	1018
315	1018
315	1019
332	1019
314	1019
314	1020
331	1020
313	1020
329	1021
330	1021
311	1021
312	1021
329	1022
328	1022
310	1022
311	1022
309	1023
310	1023
327	1023
328	1023
326	1024
327	1024
308	1024
309	1024
306	1025
307	1025
325	1025
326	1025
325	1026
305	1026
306	1026
324	1026
323	1027
324	1027
304	1027
305	1027
302	1028
303	1028
304	1028
322	1028
323	1028
321	1029
322	1029
301	1029
302	1029
300	1030
301	1030
319	1030
320	1030
321	1030
299	1031
300	1031
318	1031
319	1031
318	1032
317	1032
299	1032
298	1032
297	1033
298	1033
316	1033
317	1033
315	1034
314	1034
316	1034
296	1034
297	1034
295	1035
296	1035
313	1035
314	1035
294	1036
295	1036
312	1036
313	1036
312	1037
311	1037
294	1037
293	1037
292	1038
293	1038
309	1038
310	1038
308	1039
309	1039
291	1039
292	1039
290	1040
307	1040
308	1040
288	1041
289	1041
306	1041
307	1041
306	1042
305	1042
288	1042
287	1042
285	1043
286	1043
287	1043
304	1043
305	1043
303	1044
304	1044
284	1044
285	1044
283	1045
284	1045
302	1045
303	1045
282	1046
283	1046
301	1046
302	1046
301	1047
300	1047
282	1047
281	1047
299	1047
280	1048
281	1048
298	1048
299	1048
297	1049
279	1049
280	1049
298	1049
278	1050
279	1050
296	1050
297	1050
294	1051
295	1051
278	1051
294	1052
293	1052
277	1052
276	1053
277	1053
292	1053
293	1053
291	1054
292	1054
275	1054
276	1054
274	1055
275	1055
290	1055
291	1055
290	1056
273	1056
274	1056
289	1056
288	1057
289	1057
273	1057
272	1058
288	1058
271	1059
272	1059
287	1059
288	1059
287	1060
270	1060
271	1060
286	1060
269	1061
270	1061
285	1061
286	1061
285	1062
284	1062
268	1062
269	1062
284	1063
283	1063
267	1063
266	1063
265	1064
266	1064
282	1064
283	1064
263	1065
264	1065
282	1065
281	1066
262	1066
263	1066
281	1067
260	1067
261	1067
262	1067
280	1067
279	1068
280	1068
259	1068
260	1068
258	1069
259	1069
278	1069
279	1069
256	1070
257	1070
277	1070
278	1070
277	1071
276	1071
255	1071
256	1071
254	1072
255	1072
274	1072
275	1072
276	1072
274	1073
273	1073
253	1073
254	1073
252	1073
251	1074
252	1074
272	1074
273	1074
272	1075
271	1075
270	1075
251	1075
250	1075
249	1076
250	1076
269	1076
270	1076
269	1077
268	1077
267	1077
249	1077
248	1077
247	1077
246	1078
247	1078
266	1078
267	1078
245	1079
246	1079
264	1079
265	1079
266	1079
243	1080
244	1080
245	1080
263	1080
264	1080
263	1081
262	1081
243	1081
242	1081
240	1082
241	1082
242	1082
261	1082
262	1082
239	1083
240	1083
259	1083
260	1083
237	1084
238	1084
239	1084
258	1084
259	1084
258	1085
257	1085
236	1085
237	1085
235	1086
236	1086
255	1086
256	1086
254	1087
233	1087
234	1087
255	1087
232	1088
233	1088
252	1088
253	1088
251	1089
252	1089
231	1089
250	1090
251	1090
229	1090
230	1090
227	1091
228	1091
229	1091
248	1091
249	1091
248	1092
247	1092
226	1092
225	1092
227	1092
247	1093
223	1093
224	1093
246	1093
244	1094
245	1094
221	1094
222	1094
219	1095
220	1095
231	1095
243	1095
244	1095
243	1096
241	1096
242	1096
217	1096
218	1096
215	1097
216	1097
217	1097
240	1097
241	1097
238	1098
214	1098
215	1098
239	1098
236	1099
235	1099
237	1099
213	1099
212	1099
214	1099
238	1099
236	1100
234	1100
235	1100
211	1100
210	1100
212	1100
209	1101
210	1101
232	1101
233	1101
234	1101
207	1102
208	1102
209	1102
231	1102
232	1102
231	1103
230	1103
229	1103
205	1103
206	1103
207	1103
204	1104
205	1104
228	1104
229	1104
227	1105
226	1105
202	1105
203	1105
200	1106
[truncated: 633 more rows]

## Sheet: CTOD_for_Gc_after
x_px	y_px
1	171
2	171
3	171
4	171
5	171
6	171
7	171
12	172
11	172
10	172
9	172
8	172
13	173
14	173
15	173
16	173
17	174
18	174
19	174
22	175
21	175
20	175
1	176
23	176
24	176
25	176
1	177
26	177
27	177
28	177
29	177
32	178
31	178
1	178
29	178
30	178
37	179
33	179
34	179
35	179
36	179
41	180
40	180
39	180
38	180
42	181
43	181
44	181
45	181
1	182
45	182
46	182
47	182
48	182
51	183
50	183
49	183
5	183
1	183
3	183
2	183
4	183
53	184
55	184
54	184
9	184
7	184
8	184
6	184
52	184
58	185
57	185
55	185
56	185
12	185
11	185
10	185
13	185
61	186
14	186
15	186
16	186
59	186
60	186
62	186
64	187
66	187
63	187
65	187
18	187
17	187
19	187
20	188
21	188
22	188
67	188
68	188
69	188
70	188
73	189
72	189
71	189
70	189
24	189
25	189
23	189
26	189
74	190
77	190
30	190
76	190
28	190
29	190
27	190
75	190
31	191
80	191
79	191
78	191
81	191
34	191
33	191
32	191
77	191
35	192
37	192
38	192
81	192
82	192
83	192
84	192
36	192
85	193
88	193
87	193
86	193
42	193
40	193
39	193
41	193
43	194
44	194
45	194
89	194
90	194
91	194
92	194
96	195
95	195
94	195
93	195
46	195
48	195
47	195
49	195
99	196
98	196
52	196
97	196
50	196
49	196
51	196
53	197
54	197
55	197
56	197
100	197
101	197
102	197
106	198
105	198
104	198
103	198
57	198
59	198
58	198
56	198
60	198
107	199
109	199
108	199
106	199
63	199
62	199
61	199
60	199
64	200
65	200
66	200
67	200
109	200
110	200
111	200
112	200
116	201
115	201
114	201
113	201
68	201
70	201
69	201
71	201
119	202
121	202
120	202
118	202
71	202
74	202
73	202
72	202
117	202
75	203
76	203
77	203
78	203
121	203
122	203
123	203
124	203
126	204
128	204
125	204
127	204
81	204
79	204
82	204
80	204
130	205
129	205
128	205
131	205
85	205
84	205
83	205
86	205
88	206
89	206
90	206
132	206
133	206
134	206
135	206
87	206
136	207
138	207
137	207
92	207
91	207
90	207
93	207
141	208
140	208
139	208
142	208
96	208
95	208
94	208
97	208
97	209
98	209
99	209
100	209
143	209
144	209
145	209
146	209
148	210
150	210
147	210
149	210
102	210
101	210
103	210
100	210
153	211
152	211
151	211
150	211
154	211
105	211
104	211
103	211
106	211
158	212
157	212
156	212
155	212
154	212
109	212
108	212
107	212
110	212
161	213
163	213
162	213
160	213
110	213
113	213
112	213
111	213
159	213
167	214
166	214
165	214
164	214
163	214
118	214
116	214
115	214
114	214
117	214
170	215
169	215
168	215
122	215
167	215
120	215
119	215
118	215
121	215
173	216
171	216
125	216
172	216
123	216
122	216
124	216
126	217
127	217
128	217
129	217
173	217
174	217
175	217
177	218
176	218
178	218
131	218
130	218
132	218
133	219
134	219
135	219
136	219
179	219
180	219
183	220
182	220
181	220
140	220
138	220
137	220
139	220
141	221
142	221
143	221
184	221
185	221
186	221
187	222
189	222
188	222
186	222
147	222
146	222
145	222
144	222
148	223
149	223
150	223
151	223
189	223
190	223
191	223
194	224
193	224
192	224
152	224
154	224
153	224
155	224
195	225
197	225
196	225
194	225
160	225
159	225
158	225
157	225
156	225
198	226
197	226
164	226
199	226
162	226
161	226
163	226
164	227
165	227
166	227
167	227
200	227
201	227
202	227
204	228
205	228
203	228
170	228
169	228
168	228
167	228
207	229
206	229
205	229
208	229
171	229
170	229
172	229
173	230
174	230
175	230
208	230
209	230
210	230
211	230
212	231
213	231
178	231
211	231
176	231
175	231
177	231
178	232
179	232
180	232
214	232
215	232
216	232
183	233
218	233
217	233
182	233
181	233
216	233
220	234
183	234
184	234
185	234
219	234
221	234
223	235
221	235
222	235
187	235
186	235
188	235
188	236
189	236
190	236
191	236
223	236
224	236
225	236
228	237
227	237
226	237
191	237
193	237
192	237
194	238
195	238
196	238
228	238
229	238
230	238
232	239
231	239
198	239
197	239
199	239
200	240
201	240
202	240
233	240
234	240
235	240
238	241
237	241
236	241
204	241
203	241
205	241
206	242
207	242
208	242
239	242
240	242
241	242
245	243
244	243
243	243
209	243
210	243
208	243
242	243
211	244
212	244
213	244
245	244
246	244
247	244
248	244
249	244
253	245
252	245
251	245
250	245
213	245
215	245
214	245
249	245
257	246
256	246
255	246
254	246
218	246
217	246
216	246
253	246
259	247
258	247
257	247
260	247
219	247
218	247
220	247
220	248
221	248
222	248
261	248
262	248
263	248
264	248
266	249
267	249
265	249
224	249
225	249
264	249
223	249
269	250
268	250
267	250
270	250
226	250
225	250
227	250
228	251
229	251
230	251
271	251
272	251
273	251
275	252
276	252
274	252
277	252
231	252
230	252
232	252
233	253
234	253
235	253
277	253
278	253
279	253
280	253
283	254
282	254
281	254
238	254
236	254
237	254
239	255
240	255
241	255
242	255
284	255
285	255
286	255
287	256
288	256
286	256
245	256
244	256
243	256
246	256
291	257
289	257
250	257
290	257
248	257
247	257
249	257
292	258
251	258
252	258
253	258
254	258
291	258
293	258
295	259
296	259
294	259
257	259
256	259
255	259
254	259
258	260
259	260
260	260
261	260
296	260
297	260
298	260
300	261
299	261
262	261
263	261
264	261
302	262
265	262
266	262
267	262
301	262
303	262
304	263
305	263
271	263
268	263
269	263
270	263
271	264
272	264
273	264
274	264
306	264
307	264
308	264
275	265
276	265
277	265
309	265
310	265
311	265
313	266
312	266
314	266
279	266
278	266
280	266
317	267
316	267
315	267
281	267
282	267
283	267
319	268
318	268
317	268
285	268
284	268
283	268
287	269
288	269
320	269
321	269
322	269
286	269
325	270
324	270
323	270
322	270
289	270
288	270
290	270
327	271
326	271
325	271
328	271
292	271
291	271
293	271
293	272
294	272
295	272
328	272
329	272
330	272
331	272
334	273
333	273
331	273
332	273
297	273
296	273
298	273
336	274
335	274
334	274
337	274
300	274
299	274
298	274
301	274
301	275
302	275
303	275
304	275
337	275
338	275
339	275
340	275
342	276
343	276
341	276
340	276
306	276
305	276
304	276
344	277
343	277
345	277
308	277
307	277
309	277
309	278
310	278
311	278
345	278
346	278
347	278
348	278
349	279
348	279
350	279
312	279
311	279
313	279
314	280
315	280
316	280
351	280
352	280
355	281
354	281
353	281
319	281
317	281
316	281
318	281
319	282
320	282
321	282
356	282
357	282
358	282
360	283
361	283
359	283
358	283
324	283
323	283
322	283
362	284
361	284
363	284
326	284
325	284
327	284
328	285
329	285
330	285
364	285
365	285
366	285
367	286
368	286
334	286
369	286
332	286
331	286
333	286
334	287
335	287
336	287
337	287
369	287
370	287
371	287
374	288
373	288
372	288
338	288
337	288
339	288
340	289
341	289
342	289
375	289
376	289
377	289
380	290
378	290
379	290
343	290
344	290
342	290
382	291
381	291
383	291
346	291
345	291
347	291
347	292
348	292
349	292
384	292
385	292
386	292
388	293
387	293
389	293
351	293
350	293
352	293
353	294
354	294
355	294
390	294
391	294
392	294
395	295
394	295
393	295
357	295
355	295
356	295
358	296
359	296
360	296
396	296
397	296
398	296
399	296
400	297
399	297
401	297
362	297
363	297
361	297
363	298
364	298
365	298
402	298
403	298
404	298
404	299
406	299
405	299
368	299
367	299
366	299
369	300
370	300
371	300
407	300
408	300
409	300
410	301
411	301
409	301
373	301
372	301
374	301
375	302
376	302
377	302
411	302
412	302
413	302
415	303
414	303
413	303
379	303
378	303
380	303
381	304
382	304
383	304
384	304
416	304
417	304
418	304
419	305
420	305
387	305
418	305
386	305
385	305
384	305
421	306
420	306
390	306
422	306
388	306
387	306
389	306
390	307
391	307
392	307
423	307
424	307
425	307
426	308
428	308
425	308
427	308
394	308
393	308
395	308
396	309
397	309
398	309
428	309
429	309
430	309
433	310
432	310
431	310
400	310
398	310
399	310
401	311
402	311
403	311
434	311
435	311
436	311
438	312
439	312
437	312
405	312
404	312
403	312
406	313
407	313
440	313
441	313
442	313
443	313
446	314
445	314
444	314
408	314
410	314
409	314
443	314
447	315
449	315
446	315
448	315
411	315
410	315
412	315
412	316
413	316
414	316
449	316
450	316
451	316
452	316
455	317
454	317
453	317
416	317
417	317
415	317
452	317
456	318
417	318
418	318
419	318
455	318
457	318
459	319
460	319
458	319
422	319
421	319
420	319
422	320
423	320
424	320
460	320
461	320
462	320
465	321
464	321
463	321
426	321
425	321
427	321
428	322
429	322
430	322
465	322
466	322
467	322
469	323
470	323
468	323
431	323
433	323
432	323
434	323
473	324
471	324
437	324
472	324
435	324
434	324
436	324
438	325
439	325
440	325
474	325
475	325
476	325
479	326
477	326
478	326
442	326
443	326
441	326
444	327
445	327
446	327
480	327
481	327
482	327
485	328
484	328
483	328
482	328
449	328
448	328
447	328
450	329
451	329
452	329
485	329
486	329
487	329
490	330
489	330
488	330
452	330
453	330
454	330
455	331
456	331
457	331
491	331
492	331
493	331
495	332
494	332
493	332
458	332
457	332
459	332
497	333
460	333
461	333
462	333
496	333
498	333
499	334
500	334
498	334
463	334
464	334
462	334
465	334
465	335
466	335
467	335
501	335
502	335
503	335
505	336
503	336
504	336
469	336
468	336
470	336
471	337
472	337
473	337
506	337
507	337
508	337
509	338
510	338
508	338
475	338
474	338
476	338
477	339
478	339
479	339
511	339
512	339
513	339
479	340
480	340
481	340
482	340
513	340
514	340
515	340
516	341
515	341
517	341
483	341
482	341
484	341
485	342
486	342
487	342
517	342
518	342
519	342
521	343
520	343
519	343
490	343
488	343
489	343
490	344
491	344
492	344
521	344
522	344
523	344
525	345
524	345
523	345
494	345
493	345
495	345
495	346
496	346
497	346
525	346
526	346
527	346
529	347
528	347
499	347
498	347
500	347
532	348
500	348
501	348
502	348
530	348
531	348
532	349
534	349
503	349
504	349
533	349
505	350
506	350
507	350
534	350
535	350
536	350
538	351
537	351
509	351
508	351
507	351
510	352
511	352
539	352
540	352
541	352
542	353
514	353
541	353
512	353
513	353
514	354
515	354
516	354
543	354
544	354
518	355
546	355
545	355
517	355
516	355
518	356
519	356
520	356
546	356
547	356
548	356
549	357
548	357
550	357
521	357
520	357
522	357
552	358
551	358
523	358
524	358
522	358
525	359
526	359
553	359
554	359
555	359
557	360
556	360
555	360
528	360
527	360
529	360
529	361
530	361
531	361
558	361
559	361
560	361
561	362
563	362
562	362
533	362
532	362
531	362
560	362
565	363
564	363
563	363
566	363
534	363
533	363
535	363
535	364
536	364
537	364
566	364
567	364
568	364
569	364
569	365
570	365
571	365
539	365
537	365
538	365
539	366
540	366
541	366
572	366
573	366
576	367
574	367
575	367
542	367
541	367
543	367
543	368
544	368
545	368
576	368
577	368
578	368
579	369
547	369
580	369
545	369
546	369
547	370
548	370
549	370
581	370
582	370
585	371
583	371
584	371
551	371
550	371
552	371
552	372
553	372
554	372
555	372
585	372
586	372
587	372
589	373
590	373
588	373
558	373
557	373
556	373
555	373
558	374
559	374
560	374
590	374
591	374
592	374
595	375
594	375
593	375
563	375
562	375
561	375
564	376
565	376
566	376
595	376
596	376
597	376
600	377
599	377
598	377
566	377
568	377
567	377
569	377
602	378
601	378
600	378
603	378
570	378
569	378
571	378
572	379
573	379
574	379
603	379
604	379
605	379
608	380
607	380
606	380
576	380
574	380
575	380
576	381
577	381
578	381
608	381
609	381
610	381
612	382
580	382
611	382
578	382
579	382
580	383
581	383
582	383
613	383
614	383
615	383
617	384
616	384
615	384
584	384
583	384
582	384
584	385
585	385
586	385
587	385
617	385
618	385
619	385
621	386
620	386
587	386
588	386
589	386
590	387
591	387
592	387
622	387
623	387
624	388
625	388
594	388
593	388
595	388
596	389
597	389
598	389
625	389
626	389
627	389
629	390
628	390
599	390
600	390
627	390
601	391
602	391
603	391
629	391
630	391
631	391
631	392
632	392
605	392
603	392
604	392
606	393
607	393
608	393
633	393
634	393
636	394
610	394
635	394
608	394
609	394
610	395
611	395
612	395
637	395
638	395
639	395
640	396
641	396
639	396
613	396
614	396
612	396
614	397
615	397
616	397
641	397
642	397
643	397
645	398
644	398
618	398
617	398
616	398
618	399
619	399
620	399
646	399
647	399
648	399
650	400
649	400
648	400
620	400
621	400
622	400
622	401
623	401
650	401
651	401
653	402
652	402
624	402
625	402
626	403
627	403
628	403
654	403
655	403
656	404
655	404
657	404
629	404
630	404
628	404
631	405
632	405
657	405
658	405
633	406
634	406
658	406
659	406
636	407
660	407
635	407
659	407
637	408
638	408
660	408
661	408
661	409
639	409
640	409
662	410
641	410
642	410
643	411
644	411
662	411
645	412
646	412
662	412
662	413
648	413
646	413
647	413
648	414
649	414
650	414
661	414
662	414
660	415
650	415
651	415
661	415
660	416
654	416
659	416
652	416
653	416
655	417
656	417
657	417
658	417
615	1426
616	1426
617	1426
611	1427
618	1427
617	1427
615	1427
610	1427
613	1427
612	1427
619	1427
614	1427
620	1427
607	1428
621	1428
620	1428
606	1428
608	1428
609	1428
602	1429
603	1429
604	1429
605	1429
621	1429
622	1429
622	1430
601	1430
598	1430
599	1430
600	1430
597	1431
595	1431
596	1431
622	1431
622	1432
593	1432
594	1432
591	1432
592	1432
586	1433
587	1433
588	1433
589	1433
590	1433
622	1433
585	1434
582	1434
583	1434
584	1434
586	1434
622	1434
621	1435
580	1435
581	1435
578	1435
577	1435
579	1435
621	1436
620	1436
619	1436
574	1436
575	1436
573	1436
576	1436
568	1437
569	1437
570	1437
571	1437
572	1437
618	1437
619	1437
615	1438
617	1438
616	1438
568	1438
618	1438
566	1438
565	1438
564	1438
567	1438
614	1439
613	1439
615	1439
564	1439
612	1439
563	1439
562	1439
561	1439
560	1439
612	1440
611	1440
610	1440
609	1440
560	1440
559	1440
558	1440
557	1440
556	1440
607	1441
606	1441
605	1441
556	1441
608	1441
554	1441
553	1441
552	1441
555	1441
548	1442
549	1442
550	1442
551	1442
602	1442
603	1442
604	1442
605	1442
601	1443
600	1443
599	1443
598	1443
543	1443
546	1443
545	1443
544	1443
547	1443
595	1444
597	1444
596	1444
543	1444
594	1444
541	1444
540	1444
539	1444
542	1444
590	1445
535	1445
536	1445
537	1445
538	1445
591	1445
592	1445
593	1445
594	1445
589	1446
590	1446
587	1446
586	1446
588	1446
534	1446
533	1446
532	1446
531	1446
585	1446
585	1447
584	1447
582	1447
581	1447
583	1447
529	1447
528	1447
527	1447
530	1447
580	1448
524	1448
525	1448
526	1448
527	1448
576	1448
577	1448
578	1448
579	1448
574	1449
573	1449
575	1449
572	1449
523	1449
522	1449
521	1449
520	1449
516	1450
517	1450
518	1450
519	1450
568	1450
569	1450
570	1450
571	1450
572	1450
568	1451
567	1451
566	1451
565	1451
511	1451
514	1451
513	1451
512	1451
515	1451
561	1452
564	1452
563	1452
562	1452
560	1452
507	1452
509	1452
508	1452
506	1452
510	1452
560	1453
559	1453
558	1453
557	1453
556	1453
505	1453
503	1453
502	1453
501	1453
504	1453
554	1454
556	1454
555	1454
553	1454
499	1454
500	1454
552	1454
498	1454
497	1454
493	1455
494	1455
495	1455
496	1455
548	1455
549	1455
550	1455
551	1455
547	1456
546	1456
545	1456
544	1456
489	1456
491	1456
490	1456
492	1456
540	1457
543	1457
542	1457
541	1457
539	1457
485	1457
488	1457
487	1457
486	1457
489	1457
539	1458
481	1458
482	1458
483	1458
484	1458
485	1458
535	1458
536	1458
537	1458
538	1458
534	1459
533	1459
535	1459
532	1459
480	1459
481	1459
479	1459
478	1459
477	1459
473	1460
474	1460
475	1460
476	1460
477	1460
528	1460
529	1460
530	1460
531	1460
526	1461
525	1461
524	1461
527	1461
472	1461
471	1461
470	1461
473	1461
523	1462
522	1462
521	1462
524	1462
468	1462
467	1462
466	1462
469	1462
463	1463
464	1463
465	1463
466	1463
517	1463
518	1463
519	1463
520	1463
514	1464
516	1464
515	1464
513	1464
512	1464
462	1464
461	1464
460	1464
459	1464
511	1465
509	1465
508	1465
507	1465
510	1465
458	1465
457	1465
456	1465
459	1465
453	1466
454	1466
455	1466
503	1466
504	1466
505	1466
506	1466
500	1467
502	1467
501	1467
499	1467
448	1467
451	1467
450	1467
449	1467
452	1467
498	1468
497	1468
496	1468
495	1468
447	1468
445	1468
444	1468
443	1468
446	1468
491	1469
493	1469
492	1469
442	1469
494	1469
440	1469
439	1469
438	1469
441	1469
489	1470
488	1470
487	1470
490	1470
437	1470
436	1470
435	1470
486	1470
431	1471
432	1471
433	1471
434	1471
482	1471
483	1471
484	1471
485	1471
480	1472
481	1472
479	1472
478	1472
430	1472
429	1472
428	1472
431	1472
476	1473
425	1473
426	1473
427	1473
428	1473
474	1473
475	1473
477	1473
473	1474
472	1474
471	1474
470	1474
422	1474
424	1474
423	1474
474	1474
425	1474
470	1475
468	1475
469	1475
467	1475
419	1475
420	1475
418	1475
421	1475
414	1476
415	1476
416	1476
417	1476
418	1476
463	1476
464	1476
465	1476
466	1476
463	1477
462	1477
461	1477
460	1477
410	1477
413	1477
412	1477
411	1477
414	1477
457	1478
459	1478
458	1478
456	1478
407	1478
409	1478
408	1478
410	1478
456	1479
455	1479
454	1479
452	1479
453	1479
405	1479
404	1479
403	1479
406	1479
449	1480
452	1480
451	1480
450	1480
448	1480
403	1480
447	1480
402	1480
401	1480
400	1480
447	1481
446	1481
[truncated: 904 more rows]

## Sheet: before_crack_tips_CL1
x_px	y_px	z_slice
379	935	5
379	938	6
382	934	7
381	931	8
381	929	9
382	929	10
382	928	11
384	934	12
383	935	13
385	934	14
385	934	15
387	938	16
382	940	17
382	941	18
378	949	19
382	949	20
380	951	21
378	950	22
367	927	23
365	920	24
365	918	25
366	921	26
365	922	27
366	923	28
366	923	29
365	922	30
367	924	31
365	931	32
367	932	33
370	932	34
370	935	35
369	933	36
372	935	37
374	924	38
370	923	39
373	920	40
367	930	41
372	914	42
369	904	43
346	883	44
351	888	45
352	889	46
354	893	47
356	890	48
359	893	49
361	898	50
361	894	51
361	897	52
364	900	53
365	900	54
367	903	55
368	903	56
369	905	57
373	903	58
374	903	59
378	905	60
379	905	61
380	909	62
382	911	63
379	909	64
384	917	65
386	912	66
384	913	67
385	917	68
387	919	69
390	917	70
392	919	71
390	920	72
392	921	73
397	920	74
396	914	75
394	923	76
396	922	77
399	923	78
399	924	79
392	922	80
404	914	81
409	914	82
412	912	83
419	913	84
417	910	85

## Sheet: before_crack_tips_CL2
x_px	y_px	z_slice
379	937	5
379	934	6
382	935	7
380	938	8
380	940	9
382	932	10
384	936	11
384	931	12
394	945	13
390	941	14
392	955	15
390	946	16
389	937	17
391	935	18
394	944	19
392	939	20
384	952	21
382	954	22
387	958	23
372	925	24
372	927	25
368	925	26
366	925	27
368	925	28
368	917	29
364	926	30
366	926	31
368	931	32
368	931	33
370	934	34
375	933	35
374	931	36
375	933	37
376	929	38
371	927	39
374	925	40
368	939	41
378	921	42
370	918	43
343	885	44
346	893	45
350	898	46
344	891	47
352	894	48
352	901	49
359	897	50
363	897	51
362	906	52
362	905	53
363	917	54
366	909	55
364	897	56
372	902	57
371	901	58
371	907	59
374	906	60
374	902	61
375	910	62
376	914	63
378	911	64
382	911	65
384	907	66
382	918	67
383	917	68
380	919	69
388	919	70
390	914	71
390	914	72
398	913	73
392	925	74
388	915	75
394	914	76
398	914	77
399	923	78
402	913	79
404	915	80
410	921	81
407	929	82
404	925	83
403	923	84
400	926	85

## Sheet: before_crack_tips_CL3
x_px	y_px	z_slice
380	937	5
376	934	6
379	934	7
379	938	8
380	931	9
378	930	10
379	934	11
376	945	12
376	929	13
383	938	14
384	939	15
380	942	16
384	934	17
379	939	18
371	933	19
378	929	20
372	931	21
371	939	22
363	913	23
364	922	24
371	929	25
366	925	26
364	915	27
364	921	28
364	925	29
362	929	30
366	926	31
364	925	32
367	934	33
368	934	34
370	929	35
367	930	36
368	929	37
367	926	38
372	926	39
371	925	40
327	891	41
339	901	42
336	889	43
342	897	44
343	890	45
343	894	46
350	901	47
352	903	48
356	906	49
355	894	50
362	907	51
359	906	52
362	909	53
364	911	54
367	911	55
367	909	56
370	907	57
371	907	58
374	907	59
376	906	60
375	905	61
372	910	62
375	913	63
368	911	64
380	905	65
378	910	66
379	911	67
382	913	68
376	914	69
375	919	70
380	917	71
364	930	72
364	922	73
367	925	74
359	922	75
367	926	76
370	915	77
372	914	78
374	915	79
379	918	80
383	915	81
379	914	82
392	925	83
412	922	84
408	926	85

## Sheet: before_crack_tips_XW1
x_px	y_px	z_slice
382	938	5
383	935	6
383	937	7
383	934	8
386	935	9
388	942	10
386	946	11
391	943	12
387	941	13
391	945	14
384	941	15
386	945	16
383	941	17
383	935	18
390	939	19
388	949	20
387	959	21
382	949	22
379	953	23
384	951	24
370	935	25
367	934	26
364	921	27
363	922	28
360	922	29
359	918	30
364	922	31
360	918	32
367	927	33
367	931	34
367	930	35
367	930	36
367	930	37
367	921	38
368	913	39
367	910	40
374	915	41
376	926	42
375	919	43
362	898	44
350	899	45
347	885	46
346	886	47
343	878	48
352	887	49
356	889	50
358	885	51
360	901	52
358	907	53
362	893	54
363	887	55
362	887	56
370	902	57
370	882	58
371	907	59
375	894	60
372	909	61
372	890	62
376	915	63
376	914	64
376	914	65
378	919	66
383	913	67
384	925	68
384	913	69
384	913	70
384	915	71
387	913	72
387	913	73
391	913	74
392	921	75
391	903	76
398	907	77
395	905	78
399	902	79
386	914	80
378	902	81
400	914	82
395	911	83
382	906	84
386	913	85

## Sheet: before_crack_tips_XW2
x_px	y_px	z_slice
383	934	5
379	935	6
383	933	7
378	934	8
380	929	9
382	922	10
379	927	11
383	931	12
388	939	13
387	933	14
384	937	15
382	930	16
379	929	17
376	921	18
367	929	19
375	926	20
379	937	21
370	918	22
372	921	23
363	914	24
372	923	25
363	914	26
363	918	27
367	913	28
359	925	29
358	925	30
364	923	31
364	923	32
368	930	33
366	926	34
372	931	35
368	921	36
369	919	37
371	919	38
367	925	39
368	903	40
340	865	41
351	879	42
376	931	43
347	890	44
366	893	45
351	883	46
363	898	47
351	886	48
362	895	49
354	886	50
356	889	51
359	897	52
364	899	53
360	903	54
363	907	55
364	903	56
370	897	57
368	897	58
368	901	59
375	903	60
376	899	61
372	906	62
382	910	63
378	914	64
383	921	65
383	899	66
386	889	67
383	901	68
375	910	69
392	901	70
391	914	71
399	913	72
395	921	73
399	911	74
399	909	75
372	909	76
398	918	77
399	913	78
372	915	79
402	915	80
395	913	81
375	918	82
378	910	83
414	923	84
416	914	85

## Sheet: after_crack_tips_CL1
x_px	y_px	z_slice
1331	891	5
1333	895	6
1329	887	7
1331	889	8
1333	887	9
1333	893	10
1331	887	11
1335	885	12
1327	889	13
1327	891	14
1327	885	15
1327	883	16
1325	889	17
1331	885	18
1325	883	19
1327	897	20
1325	887	21
1321	889	22
1323	897	23
1319	883	24
1321	887	25
1323	883	26
1315	885	27
1079	855	29
1078	860	30
1066	897	31
1050	923	32
1046	936	33
1049	1042	34
1369	996	35
1373	1005	36
1371	1011	37
1369	997	38
1373	995	39
1385	1003	40
1385	1005	41
1387	1003	42
1399	1001	43
1397	993	44
1395	1001	45
1407	1023	46
1409	1013	47
1413	1011	48
1409	1001	49
1407	997	50
1409	993	51
1413	999	52
1419	1007	53
1425	1013	54
1423	1013	55
1427	1023	56
1429	1015	57
1429	1013	58
1433	1011	59
1435	1017	60
1437	1011	61
1437	1009	62
1439	1013	63
1443	1011	64
1445	1013	65
1445	1021	66
1447	1021	67
1447	1019	68
1447	1015	69
1449	1019	70
1443	1015	71
1449	1027	72
1451	1023	73
1455	1017	74
1453	1015	75
1453	1019	76
1453	1023	77
1455	1021	78
1457	1011	79
1459	1019	80
1457	1017	81
1457	1023	82
1459	1023	83
1457	1027	84
1455	1023	85

[truncated: 4 more sheets: after_crack_tips_CL2, after_crack_tips_CL3, after_crack_tips_JMK1, after_crack_tips_JMK2]
